# Supplementary material for: High Diversity of Giardia duodenalis Assemblages and Sub-Assemblages in Asymptomatic School Children in Ibadan, Nigeria
Source: Trop Med Infect Dis. 2023 Feb 28;8(3):152. doi: 10.3390/tropicalmed8030152 (PMC10051407; doi:10.3390/tropicalmed8030152)
Supplement: Supplementary file 1 [file tropicalmed-08-00152-s001.zip]

Archive with 8 entries (8 files):
- Table S1 Tijani et al. TMID_2022.docx
- Table S2 Tijani et al. TMID_2022.docx
- Table S3 Tijani et al. TMID 2022.xlsx
- Table S4 Tijani et al TMID_2022.docx
- Table S5 Tijani et al TMID_2022.docx
- Table S6 Tijani et al TMID_2022.docx
- Table S7 Tijani et al TMID_2022.docx
- Table S8 Tijani et al TMID_2022.docx
