# Supplementary material for: High Diversity of Giardia duodenalis Assemblages and Sub-Assemblages in Asymptomatic School Children in Ibadan, Nigeria
Source: Trop Med Infect Dis. 2023 Feb 28;8(3):152. doi: 10.3390/tropicalmed8030152 (PMC10051407; doi:10.3390/tropicalmed8030152)
Supplement: Supplementary file 1 [file tropicalmed-08-00152-s001.zip › Table S3 Tijani et al. TMID 2022.xlsx]

## Sheet: Full molecular data
Sample ID	Reference No.	Microscopy result	Parasite detected	Giardia qPCR	Ct	Date qPCR	ssu-PCR	Date ssu-PCR	ssu sequencing	Date ssu sequencing	SNPS ssu	Consensus sequence ssu	gdh-PCR	Date gdh-PCR	gdh sequencing	Date gdh sequencing	SNPS gdh	Consensus sequence gdh	bg-PCR	Date bg-PCR	bg sequencing	Date bg sequencing	SNPs bg	Consensus sequence bg	tpi-PCR	Date tpi-PCR	tpi sequencing	Date tpi sequencing	SNPs tpi	Consensus sequence tpi	Assigned genotype
1	SYI 001	Positive	Giardia	Positive	33.8	01.09.2022	Negative	11.10.2022a	–	–	–	–	Not done	–	–	–	–	–	Not done	–	–	–	–	–	Not done	–	–	–	–	–	Unknown
2	SYI 002	Positive	Giardia?	Positive	25.5	01.09.2022	Negative	06.10.2022	–	–	–	–	Negative	08.11.2022	Synthetic contruct (95%)	14.11.2022	–	–	Positive	10.11.2022	B	14.11.2022	C111Y, C162Y, C165Y, A183R, C249Y, C309Y, C321Y, G327R, C450Y, C483Y, C516Y, G531R, C564Y	Yes	Negative	08.11.2022	–	–	–	–	B
3	SYI 005	Positive	Giardia, Entamoeba spp.	Positive	30.3	01.09.2022	Negative	06.10.2022	–	–	–	–	Negative	08.11.2022	–	–	–	–	Negative	10.11.2022	–	–	–	–	Negative	08.11.2022	–	–	–	–	Unknown
4	SYI 008	Positive	Giardia	Positive	29.4	01.09.2022	Positive	06.10.2022	B	13.10.2022	None	Yes	Negative	08.11.2022	–	–	–	–	Negative	10.11.2022	–	–	–	–	Negative	08.11.2022	–	–	–	–	B
5	SYI 009	Positive	Giardia?	Positive	27.8	01.09.2022	Positive	06.10.2022	B	13.10.2022	C34Y, G11R ( with regard to BIII)	Yes	Positive	08.11.2022	BIII	14.11.2022	C132T, T276C, C309T, C336T	Yes	Negative	10.11.2022	–	–	–	–	Negative	08.11.2022	Untypable	18.11.2022a	–	–	BIII
6	SYI 015	Positive	Giardia, Entamoeba spp.	Negative	–	01.09.2022	Positive	06.10.2022	B	13.10.2022	None	Yes	–	–	–	–	–	–	–	–	–	–	–	–	–	–	–	–	–	–	B
7	SYI 016	Positive	Giardia, Ascaris	Negative	–	01.09.2022	Negative	11.10.2022a	–	–	–	–	–	–	–	–	–	–	–	–	–	–	–	–	–	–	–	–	–	–	–
8	SYI 020	Positive	Giardia?	Negative	–	01.09.2022	Negative	11.10.2022a	–	–	–	–	–	–	–	–	–	–	–	–	–	–	–	–	–	–	–	–	–	–	–
9	SYI 027	Positive	Giardia	Positive	23.6	01.09.2022	Positive	17.11.2022	B	17.11.2022	None	Yes	Positive	08.11.2022	BIII	14.11.2022	C99Y, T147Y, G150R, C309T, G402R, T426Y, T456Y	No	Negative	10.11.2022	–	–	–	–	Negative	08.11.2022	–	–	–		BIII
10	SYI 030	Positive	Giardia?	Negative	–	01.09.2022	Negative	11.10.2022a	–	–	–	–	–	–	–	–	–	–	–	–	–	–	–	–	–	–	–	–	–	–	–
11	SYI 032	Positive	Giardia, Entamoeba spp.	Positive	32.6	01.09.2022	Positive	06.10.2022	B	13.10.2022	None	Yes	Negative	08.11.2022	–	–	–	–	Negative	10.11.2022	–	–	–	–	Negative	08.11.2022	–	–	–	–	B
12	SYI 034	Positive	Giardia, Ascaris	Positive	38.3	01.09.2022	Negative	11.10.2022a	–	–	–	–	Not done	–	–	–	–	–	Not done	–	–	–	–	–	Not done	–	–	–	–	–	Unknown
13	SYI 038	Positive	Giardia, Taenia	Positive	27.9	01.09.2022	Positive	06.10.2022	B	13.10.2022	None	Yes	Positive	08.11.2022	BIII	14.11.2022	C309T, C330T	Yes	Negative	10.11.2022	–	–	–	–	Negative	08.11.2022	–	–	–	–	BIII
14	SYI 039	Positive	Giardia, Entamoeba spp.	Negative	–	01.09.2022	Negative	11.10.2022a	–	–	–	–	–	–	–	–	–	–	–	–	–	–	–	–	–	–	–	–	–	–	–
15	SYI 045	Positive	Giardia	Positive	30.3	01.09.2022	Negative	06.10.2022	–	–	–	–	Positive	08.11.2022	BIII	14.11.2022	C99TY, C123T, T147C, G150A, C309T	Yes	Negative	10.11.2022	–	–	–	–	Negative	08.11.2022	–	–	–	–	BIII
16	SYI 052	Positive	Giardia?	Negative	–	01.09.2022	Negative	11.10.2022a	–	–	–	–	–	–	–	–	–	–	–	–	–	–	–	–	–	–	–	–	–	–	–
17	SYI 053	Positive	Giardia	Positive	25.8	01.09.2022	Positive	06.10.2022	B	13.10.2022	None	Yes	Negative	08.11.2022	–	–	–	–	Negative	10.11.2022	–	–	–	–	Negative	08.11.2022	–	–	–	–	B
18	SYI 056	Positive	Giardia?	Negative	–	01.09.2022	Negative	11.10.2022a	–	–	–	–	–	–	–	–	–	–	–	–	–	–	–	–	–	–	–	–	–	–	–
19	SYI 063	Positive	Giardia?	Negative	–	01.09.2022	Negative	11.10.2022a	–	–	–	–	–	–	–	–	–	–	–	–	–	–	–	–	–	–	–	–	–	–	–
20	SYI 068	Positive	Giardia, Entamoeba spp.	Negative	–	01.09.2022	Negative	11.10.2022a	–	–	–	–	–	–	–	–	–	–	–	–	–	–	–	–	–	–	–	–	–	–	–
21	SYI 070	Positive	Giardia?	Positive	36.1	01.09.2022	Negative	11.10.2022a	–	–	–	–	Not done	–	–	–	–	–	Not done	–	–	–	–	–	Not done	–	–	–	–	–	Unknown
23	SYI 040	Positive	Giardia, Ascaris, Entamoeba spp.	Positive	32.4	01.09.2022	Negative	06.10.2022	–	–	–	–	Negative	08.11.2022	–	–	–	–	Negative	10.11.2022	–	–	–	–	Negative	08.11.2022	–	–	–	–	Unknown
24	SYI 044	Positive	Giardia?	Negative	–	01.09.2022	Negative	11.10.2022a	–	–	–	–	–	–	–	–	–	–	–	–	–	–	–	–	–	–	–	–	–	–	–
25	SYI 078	Positive	Giardia?	Positive	34.8	01.09.2022	Positive	11.10.2022a	B	13.10.2022	None	Yes	Not done	–	–	–	–	–	Not done	–	–	–	–	–	Not done	–	–	–	–	–	B
26	SYI 091	Positive	Giardia	Negative	–	01.09.2022	Negative	11.10.2022a	–	–	–	–	–	–	–	–	–	–	–	–	–	–	–	–	–	–	–	–	–	–	–
27	SYI 093	Positive	Giardia?	Positive	31.5	01.09.2022	Positive	06.10.2022	B	13.10.2022	A130R (with regard to BIII)	Yes	Negative	08.11.2022	–	–	–	–	Negative	10.11.2022	–	–	–	–	Negative	08.11.2022	–	–	–	–	B
28	SYI 113	Positive	Giardia?	Positive	31.5	01.09.2022	Positive	06.10.2022	B	13.10.2022	None	Yes	Negative	08.11.2022	–	–	–	–	Negative	10.11.2022	–	–	–	–	Negative	08.11.2022	–	–	–	–	B
29	SYI 102	Positive	Giardia	Positive	32.7	01.09.2022	Positive	11.10.2022a	B	13.10.2022	None	Yes	Negative	08.11.2022	–	–	–	–	Negative	10.11.2022	–	–	–	–	Negative	08.11.2022	–	–	–	–	B
30	SYI 112	Positive	Giardia?	Positive	38.6	01.09.2022	Positive	11.10.2022a	B	13.10.2022	None	Yes	Not done	–	–	–	–	–	Not done	–	–	–	–	–	Not done	–	–	–	–	–	B
31	SYI 097	Positive	Giardia	Positive	21.8	01.09.2022	Positive	11.10.2022a	B	13.10.2022	None	Yes	Positive	08.11.2022	BIII/BIV	14.11.2022	T135Y, T183Y, G186R, C255Y, C258Y, C273Y, C345Y, T366Y, C372Y, T387Y, G408R, A438R, T492Y	Yes	Positive	10.11.2022	B	14.11.2022	T471Y, C720T	Yes	Negative	08.11.2022	–	–	–	–	BIII/BIV
32	MO 022	Positive	Giardia, Entamoeba spp.	Negative	–	01.09.2022	Positive	11.10.2022a	A	13.10.2022	None	Yes	–	–	–	–	–	–	–	–	–	–	–	–	–	–	–	–	–	–	A
33	MO 036	Positive	Giardia, Entamoeba spp.	Positive	21.2	01.09.2022	Positive	11.10.2022a	A	13.10.2022	None	Yes	Positive	08.11.2022	AII	14.11.2022	None	Yes	Positive	10.11.2022	AII	14.11.2022	C720T	Yes	Negative	08.11.2022	Untypable	18.11.2022a	–	–	AII
34	MO 061	Positive	Giardia, Entamoeba spp.	Positive	30.6	02.09.2022	Positive	11.10.2022a	B	13.10.2022	None	Yes	Positive	08.11.2022	BIII	14.11.2022	C87T, C168T, C309T	No	Negative	10.11.2022	–	–	–	–	Negative	08.11.2022	–	–	–	–	BIII
35	MO 161	Positive	Giardia, Entamoeba spp.	Positive	32.2	02.09.2022	Negative	11.10.2022a	–	–	–	–	Negative	08.11.2022	–	–	–	–	Negative	10.11.2022	–	–	–	–	Negative	08.11.2022	–	–	–	–	Unknown
36	SMI 126	Positive	Giardia	Positive	23.6	02.09.2022	Positive	11.10.2022a	B	13.10.2022	None	Yes	Negative	08.11.2022	–	–	–	–	Positive	10.11.2022	B	14.11.2022	C130Y, A183G, G261A, C309T, T519C, C579T	Yes	Negative	08.11.2022	–	–	–	–	B
37	SMI 137	Positive	Giardia, Entamoeba spp.	Positive	25.7	02.09.2022	Positive	11.10.2022a	A	13.10.2022	None	Yes	Negative	08.11.2022	–	–	–	–	Negative	10.11.2022	–	–	–	–	Negative	08.11.2022	–	–	–	–	A
38	SMI 174	Positive	Giardia, Entamoeba spp.	Positive	33.2	02.09.2022	Negative	11.10.2022a	–	–	–	–	Not done	–	–	–	–	–	Not done	–	–	–	–	–	Not done	–	–	–	–	–	Unknown
39	SMI 175	Positive	Giardia	Positive	22.2	02.09.2022	Positive	11.10.2022a	A	13.10.2022	None	Yes	Positive	08.11.2022	AII	14.11.2022	None	Yes	Positive	10.11.2022	AII	14.11.2022	None	Yes	Negative	08.11.2022	–	–	–	–	AII
40	SMI 176	Positive	Giardia, Entamoeba spp.	Positive	33.4	02.09.2022	Negative	11.10.2022a	–	–	–	–	Not done	–	–	–	–	–	Not done	–	–	–	–	–	Not done	–	–	–	–	–	Unknown
41	SYI 101	Positive	Giardia, Entamoeba spp.	Positive	20.0	02.09.2022	Positive	11.10.2022a	B	13.10.2022	None	Yes	Negative	08.11.2022	–	–	–	–	Negative	10.11.2022	–	–	–	–	Negative	08.11.2022	–	–	–	–	B
44	SO 085	Positive	Giardia, Entamoeba spp.	Positive	24.9	02.09.2022	Positive	11.10.2022a	B	13.10.2022	C101Y (with regard to BIII)	Yes	Negative	08.11.2022	–	–	–	–	Positive	10.11.2022	AII	14.11.2022	None	Yes	Negative	08.11.2022	–	–	–	–	AII+B
45	SO 090	Positive	Entamoeba spp.	Negative	–	02.09.2022	Negative	11.10.2022a	–	–	–	–	–	–	–	–	–	–	–	–	–	–	–	–	–	–	–	–	–	–	–
46	SO 091	Positive	Giardia, Entamoeba spp.	Positive	31.2	02.09.2022	Positive	11.10.2022a	B	13.10.2022	None	Yes	Positive	08.11.2022	BIII	14.11.2022	T147C, C309T	Yes	Negative	10.11.2022	–	–	–	–	Negative	08.11.2022	–	–	–	–	BIII
47	SO 093	Positive	Giardia, Entamoeba spp.	Positive	24.7	02.09.2022	Positive	11.10.2022a	B	13.10.2022	None	Yes	Positive	08.11.2022	BIII	14.11.2022	C39T, C99T, T237C, G354A	Yes	Positive	10.11.2022	B	14.11.2022	C165T, T519C	Yes	Negative	08.11.2022	–	–	–	–	BIII
48	SO 094	Positive	Giardia, Entamoeba spp.	Positive	30.6	02.09.2022	Negative	11.10.2022a	–	–	–	–	Negative	08.11.2022	–	–	–	–	Negative	10.11.2022	–	–	–	–	Negative	08.11.2022	–	–	–	–	Unknown
49	SO 099	Positive	Giardia, Entamoeba spp.	Positive	29.8	02.09.2022	Positive	11.10.2022b	B	13.10.2022	None	Yes	Negative	08.11.2022	–	–	–	–	Negative	10.11.2022	–	–	–	–	Negative	08.11.2022	Untypable	18.11.2022a	–	–	B
50	SO 102	Positive	Giardia, Entamoeba spp.	Positive	24.7	02.09.2022	Positive	11.10.2022b	A	13.10.2022	None	Yes	Positive	08.11.2022	AII	14.11.2022	T456Y	Yes	Positive	10.11.2022	AII	14.11.2022	None	Yes	Negative	08.11.2022	–	–	–	–	AII
51	SO 081	Positive	Giardia?	Positive	27.8	02.09.2022	Positive	11.10.2022b	B	13.10.2022	None	Yes	Positive	08.11.2022	BIII	14.11.2022	C87Y, C99Y, T138Y, T147Y, G150R, G189R, C309Y, C336Y	Yes	Negative	10.11.2022	–	–	–	–	Negative	08.11.2022	–	–	–	–	BIII
52	MO 006	Positive	Giardia, Entamoeba spp.	Positive	21.2	02.09.2022	Positive	11.10.2022b	A	13.10.2022	None	Yes	Positive	08.11.2022	AII	14.11.2022	None	Yes	Positive	10.11.2022	AII	14.11.2022	None	Yes	Positive	08.11.2022	AII	18.11.2022a	None	Yes	AII
53	MO 020	Positive	Giardia, Entamoeba spp.	Positive	23.7	02.09.2022	Positive	11.10.2022b	A	13.10.2022	None	Yes	Positive	08.11.2022	AII	14.11.2022	None	No	Positive	10.11.2022	AIII	14.11.2022	None	Yes	Negative	08.11.2022	–	–	–	–	AII/AIII
54	MO 030	Positive	Giardia	Positive	23.1	02.09.2022	Positive	11.10.2022b	A	13.10.2022	None	Yes	Positive	08.11.2022	AII	14.11.2022	None	Yes	Positive	10.11.2022	AIII	14.11.2022	None	Yes	Negative	08.11.2022	–	–	–	–	AII/AIII
55	MO 050	Positive	Giardia, Entamoeba spp.	Positive	23.1	02.09.2022	Positive	11.10.2022b	A	13.10.2022	None	Yes	Positive	08.11.2022	AII	14.11.2022	None	No	Positive	10.11.2022	AIII	14.11.2022	None	Yes	Negative	08.11.2022	–	–	–	–	AII/AIII
56	MO 147	Positive	Giardia, Entamoeba spp.	Positive	35.8	02.09.2022	Positive	11.10.2022b	A	13.10.2022	None	Yes	Not done	–	–	–	–	–	Not done	–	–	–	–	–	Not done	–	–	–	–	–	A
57	SMI 124	Positive	Giardia	Negative	–	02.09.2022	Negative	11.10.2022b	–	–	–	–	–	–	–	–	–	–	–	–	–	–	–	–	–	–	–	–	–	–	–
58	SMI 158	Positive	Giardia, Entamoeba spp.	Positive	36.3	02.09.2022	Positive	11.10.2022b	A	13.10.2022	None	Yes	Not done	–	–	–	–	–	Not done	–	–	–	–	–	Not done	–	–	–	–	–	A
59	MO 010	Positive	Giardia, Entamoeba spp.	Positive	24.4	02.09.2022	Positive	11.10.2022b	B	13.10.2022	None	Yes	Positive	08.11.2022	BIII/BIV	14.11.2022	T135Y, G225R, C255T, C273Y, T366Y, T387C, G408R, C411Y, A438G	Yes	Positive	10.11.2022	B	14.11.2022	C309Y, C435Y	Yes	Positive	08.11.2022	BIII	18.11.2022a	G199R	Yes	BIII/BIV
60	MO 015	Positive	Giardia, Entamoeba spp.	Negative	–	02.09.2022	Negative	11.10.2022b	–	–	–	–	–	–	–	–	–	–	–	–	–	–	–	–	–	–	–	–	–	–	–
61	MO 052	Positive	Giardia, Entamoeba spp.	Positive	24.1	02.09.2022	Positive	11.10.2022b	B	13.10.2022	None	Yes	Positive	08.11.2022	BIII/BIV	14.11.2022	T135Y, T183Y, C255T, C273Y, T366Y, T387C, G408R, C411Y, A438R	Yes	Positive	10.11.2022	B	14.11.2022	None	Yes	Negative	08.11.2022	–	–	–	–	BIII/BIV
62	MO 110	Positive	Giardia, Entamoeba spp.	Negative	–	02.09.2022	Negative	11.10.2022b	–	–	–	–	–	–	–	–	–	–	–	–	–	–	–	–	–	–	–	–	–	–	–
63	MO 116	Positive	Giardia, Entamoeba spp.	Positive	31.4	05.09.2022	Positive	11.10.2022b	B	13.10.2022	None	Yes	Positive	08.11.2022	BIV	14.11.2022	T183C, T366C, T387C, C432T	Yes	Negative	10.11.2022	–	–	–	–	Negative	08.11.2022	–	–	–	–	BIV
64	MO 119	Positive	Entamoeba spp.	Negative	–	05.09.2022	Negative	11.10.2022b	–	–	–	–	–	–	–	–	–	–	–	–	–	–	–	–	–	–	–	–	–	–	–
65	MO 124	Positive	Giardia, Entamoeba spp.	Positive	34.9	05.09.2022	Negative	11.10.2022b	–	–	–	–	Not done	–	–	–	–	–	Not done	–	–	–	–	–	Not done	–	–	–	–	–	Unknown
66	MO 130	Positive	Giardia	Negative	–	05.09.2022	Negative	11.10.2022b	–	–	–	–	–	–	–	–	–	–	–	–	–	–	–	–	–	–	–	–	–	–	–
67	MO 132	Positive	Entamoeba spp.	Negative	–	05.09.2022	Negative	11.10.2022b	–	–	–	–	–	–	–	–	–	–	–	–	–	–	–	–	–	–	–	–	–	–	–
68	MO 133	Positive	Giardia	Positive	26.8	05.09.2022	Positive	11.10.2022b	B	13.10.2022	None	Yes	Positive	08.11.2022	BIII	14.11.2022	C87T, T147C, G150A, C29TC, G372A, C375T	Yes	Positive	10.11.2022	B	14.11.2022	A183R, C309T, T519C, C564T, C609T, G639A	Yes	Positive	08.11.2022	BIII	18.11.2022b	G105A, A135G	Yes	BIII
69	MO 134	Positive	Giardia, Entamoeba spp.	Positive	39.6	05.09.2022	Negative	11.10.2022b	–	–	–	–	Not done	–	–	–	–	–	Not done	–	–	–	–	–	Not done	–	–	–	–	–	Unknown
70	MO 135	Positive	Giardia, Entamoeba spp.	Positive	27.3	05.09.2022	Positive	11.10.2022b	A	13.10.2022	None	Yes	Negative	09.11.2022	–	–	–	–	Positive	11.11.2022	AII	14.11.2022	None	Yes	Positive	09.11.2022	AII	18.11.2022b	None	Yes	AII
71	MO 145	Positive	Entamoeba spp.	Negative	–	05.09.2022	Negative	11.10.2022b	–	–	–	–	–	–	–	–	–	–	–	–	–	–	–	–	–	–	–	–	–	–	–
72	MO 149	Positive	Entamoeba spp.	Negative	–	05.09.2022	Negative	11.10.2022b	–	–	–	–	–	–	–	–	–	–	–	–	–	–	–	–	–	–	–	–	–	–	–
73	MO 150	Positive	Giardia	Negative	–	05.09.2022	Negative	11.10.2022b	–	–	–	–	–	–	–	–	–	–	–	–	–	–	–	–	–	–	–	–	–	–	–
74	MO 151	Positive	Giardia	Negative	–	05.09.2022	Negative	11.10.2022b	–	–	–	–	–	–	–	–	–	–	–	–	–	–	–	–	–	–	–	–	–	–	–
75	MO 153	Positive	Entamoeba spp.	No DNA	–	–	–	–	–	–	–	–	–	–	–	–	–	–	–	–	–	–	–	–	–	–	–	–	–	–	–
76	MO 155	Positive	Entamoeba spp.	No DNA	–	–	–	–	–	–	–	–	–	–	–	–	–	–	–	–	–	–	–	–	–	–	–	–	–	–	–
77	MO 159	Positive	Giardia?	Positive	34.3	05.09.2022	Positive	11.10.2022b	A	13.10.2022	C116Y (with regard to AI/AII)	Yes	Not done	–	–	–	–	–	Not done	–	–	–	–	–	Not done	–	–	–	–	–	A
78	MO 162	Positive	Giardia, Entamoeba spp.	Positive	24.9	05.09.2022	Positive	11.10.2022b	A	13.10.2022	None	Yes	Positive	09.11.2022	AII	14.11.2022	None	Yes	Positive	11.11.2022	AII	14.11.2022	None	Yes	Positive	09.11.2022	AII	18.11.2022b	None	Yes	AII
79	MO 164	Positive	Giardia, Entamoeba spp.	Positive	33.6	05.09.2022	Positive	11.10.2022b	B	13.10.2022	None	Yes	Not done	–	–	–	–	–	Not done	–	–	–	–	–	Not done	–	–	–	–	–	B
80	SO 084	Positive	Giardia, Entamoeba spp.	Positive	34.6	05.09.2022	Positive	11.10.2022b	B	13.10.2022	None	Yes	Not done	–	–	–	–	–	Not done	–	–	–	–	–	Not done	–	–	–	–	–	B
81	MO 009	Positive	Giardia, Entamoeba spp.	Positive	33.3	05.09.2022	Positive	11.10.2022b	A	13.10.2022	None	Yes	Not done	–	–	–	–	–	Not done	–	–	–	–	–	Not done	–	–	–	–	–	A
82	MO 018	Positive	Giardia, Entamoeba spp.	Positive	22.3	05.09.2022	Positive	11.10.2022b	B	13.10.2022	None	Yes	Negative	09.11.2022	–	–	–	–	Negative	11.11.2022	–	–	–	–	Positive	09.11.2022	BIII	18.11.2022b	G108Y, G198R, G207R, G402R	Yes	BIII
83	SYI 018	Positive	Giardia?	Positive	31.0	05.09.2022	Positive	11.10.2022b	B	13.10.2022	None	Yes	Negative	09.11.2022	–	–	–	–	Negative	11.11.2022	–	–	–	–	Negative	09.11.2022	–	–	–	–	B
84	SYI 023	Positive	Giardia, Entamoeba spp.	Positive	26.7	05.09.2022	Positive	11.10.2022b	B	13.10.2022	None	Yes	Positive	09.11.2022	BIII/BIV	14.11.2022	C123Y, T135Y, T183C, C255Y, C273Y, T309Y, C345Y, T366C, T387C, A438R	No	Positive	11.11.2022	B	14.11.2022	None	Yes	Positive	09.11.2022	BIII	18.11.2022	G105R, C255Y	Yes	BIII/BIV
85	SYI 049	Positive	Giardia	Positive	23.2	05.09.2022	Positive	11.10.2022b	B	13.10.2022	None	Yes	Negative	09.11.2022	–	–	–		Positive	11.11.2022	B	14.11.2022	A183TG, C309T, T519C, C564T	Yes	Positive	09.11.2022	BIII	18.11.2022	G198R, G207R, G402R, G436R	Yes	BIII
86	SYI 094	Positive	Giardia, Ascaris, Entamoeba spp.	Positive	39.2	05.09.2022	Negative	11.10.2022b	–	–	–	–	Not done	–	–	–	–	–	Not done	–	–	–	–	–	Not done	–	–	–	–	–	Unknown
87	SYI 099	Positive	Giardia?	Negative	–	05.09.2022	Negative	11.10.2022b	–	–	–	–	–	–	–	–	–	–	–	–	–	–	–	–	–	–	–	–	–	–	–
88	MO 001	Positive	Giardia, Entamoeba spp.	Positive	22.0	05.09.2022	Positive	11.10.2022b	B	14.10.2022	None	Yes	Positive	09.11.2022	BIV	14.11.2022	A322G	Yes	Negative	11.11.2022	–	–	–	–	Positive	09.11.2022	BIII/BIV	18.11.2022	T57Y, T131Y, T134Y, A176G, A395G	No	BIII/BIV
89	SMI 130	Positive	Giardia	Positive	23.0	05.09.2022	Positive	11.10.2022b	B	14.10.2022	None	Yes	Positive	09.11.2022	BIII/BIV	14.11.2022	T135C, T183Y,C255Y, C273Y, C345Y, T366Y, C372Y, T387Y	No	Positive	11.11.2022	B	14.11.2022	T471Y	Yes	Positive	09.11.2022	BIII	18.11.2022	C34Y	Yes	BIII/BIV
90	SMI 139	Positive	Giardia, Entamoeba spp.	Positive	33.3	05.09.2022	Negative	11.10.2022b	–	–	–	–	Not done	–	–	–	–	–	Not done	–	–	–	–	–	Not done	–	–	–	–	–	Unknown
91	SMI 167	Positive	Giardia, Entamoeba spp.	Positive	22.5	05.09.2022	Positive	11.10.2022b	A	14.10.2022	None	Yes	Positive	09.11.2022	AII	14.11.2022	None	Yes	Positive	11.11.2022	AII	17.11.2022	None	Yes	Positive	09.11.2022	AII	18.11.2022	None	Yes	AII
92	SMI 172	Positive	Giardia, Entamoeba spp.	Positive	32.6	05.09.2022	Positive	11.10.2022b	B	14.10.2022	None	Yes	Negative	09.11.2022	–	–	–	–	Positive	11.11.2022	B	17.11.2022	C309T, G429A, A432G, C441T, T519C	Yes	Negative	09.11.2022	–	–	–	–	B
93	SMI 173	Positive	Giardia, Entamoeba spp.	Negative	–	05.09.2022	Negative	11.10.2022b	–	–	–	–	–	–	–	–	–	–	–	–	–	–	–	–	–	–	–	–	–	–	–
94	MO 004	Positive	Giardia, Entamoeba spp.	Positive	36.3	05.09.2022	Positive	11.10.2022b	B	14.10.2022	C105Y (with regard to BIII)	Yes	Not done	–	–	–	–	–	Not done	–	–	–	–	–	Not done	–	–	–	–	–	B
95	MO 007	Positive	Giardia, Entamoeba spp.	Positive	28.3	05.09.2022	Positive	11.10.2022b	B	14.10.2022	None	Yes	Negative	09.11.2022	–	–	–	–	Negative	11.11.2022	–	–	–	–	Negative	09.11.2022	–	–	–	–	B
96	MO 011	Positive	Giardia, Entamoeba spp.	Positive	29.9	05.09.2022	Positive	11.10.2022b	B	14.10.2022	None	Yes	Negative	09.11.2022	–	–	–	–	Negative	11.11.2022	–	–	–	–	Negative	09.11.2022	–	–	–	–	B
97	MO 021	Positive	Giardia, Entamoeba spp.	Positive	32.5	05.09.2022	Positive	11.10.2022b	B	14.10.2022	None	Yes	Positive	09.11.2022	BIII	14.11.2022	C99T, C309T	Yes	Negative	11.11.2022	–	–	–	–	Positive	09.11.2022	AII	18.11.2022	None	Yes	AII+BIII
98	MO 016	Positive	Giardia, Entamoeba spp.	Positive	30.6	07.09.2022	Positive	11.10.2022b	B	14.10.2022	A166W (with regard to BIII)	Yes	No DNA	–	–	–	–	–	Negative	11.11.2022	–	–	–	–	No DNA	–	–	–	–	–	B
100	MO 023	Positive	Giardia, Entamoeba spp.	Positive	29.1	07.09.2022	Positive	11.10.2022b	B	14.10.2022	G154R (with regard to BIII)	Yes	No DNA	–	–	–	–	–	Negative	11.11.2022	–	–	–	–	No DNA	–	–	–	–	–	B
101	MO 005	Positive	Giardia	Negative	–	07.09.2022	Negative	11.10.2022b	–	–	–	–	–	–	–	–	–	–	–	–	–	–	–	–	–	–	–	–	–	–	–
102	MO 029	Positive	Giardia	Positive	24.7	07.09.2022	Positive	11.10.2022b	A	14.10.2022	None	Yes	No DNA	–	–	–	–	–	Positive	11.11.2022	AIII	17.11.2022	None	–	No DNA	–	–	–	–	–	AIII
–	SYI 098	Negative	None	–	–	–	–	–	–	–	–	–	–	–	–	–	–	–	–	–	–	–	–	–	–	–	–	–	–	–	–
–	MO 002	Negative	None	–	–	–	–	–	–	–	–	–	–	–	–	–	–	–	–	–	–	–	–	–	–	–	–	–	–	–	–
–	MO 003	Negative	None	–	–	–	–	–	–	–	–	–	–	–	–	–	–	–	–	–	–	–	–	–	–	–	–	–	–	–	–
–	MO 008	Negative	None	–	–	–	–	–	–	–	–	–	–	–	–	–	–	–	–	–	–	–	–	–	–	–	–	–	–	–	–
–	MO 008*	Negative	None	–	–	–	–	–	–	–	–	–	–	–	–	–	–	–	–	–	–	–	–	–	–	–	–	–	–	–	–
–	MO 012	Negative	None	–	–	–	–	–	–	–	–	–	–	–	–	–	–	–	–	–	–	–	–	–	–	–	–	–	–	–	–
–	MO 013	Negative	None	–	–	–	–	–	–	–	–	–	–	–	–	–	–	–	–	–	–	–	–	–	–	–	–	–	–	–	–
–	MO 014	Negative	None	–	–	–	–	–	–	–	–	–	–	–	–	–	–	–	–	–	–	–	–	–	–	–	–	–	–	–	–
–	MO 019	Negative	None	–	–	–	–	–	–	–	–	–	–	–	–	–	–	–	–	–	–	–	–	–	–	–	–	–	–	–	–
–	MO 024	Negative	None	–	–	–	–	–	–	–	–	–	–	–	–	–	–	–	–	–	–	–	–	–	–	–	–	–	–	–	–
–	MO 026	Negative	None	–	–	–	–	–	–	–	–	–	–	–	–	–	–	–	–	–	–	–	–	–	–	–	–	–	–	–	–
–	MO 027	Negative	None	–	–	–	–	–	–	–	–	–	–	–	–	–	–	–	–	–	–	–	–	–	–	–	–	–	–	–	–
–	MO 028	Negative	None	–	–	–	–	–	–	–	–	–	–	–	–	–	–	–	–	–	–	–	–	–	–	–	–	–	–	–	–
–	MO 038	Negative	None	–	–	–	–	–	–	–	–	–	–	–	–	–	–	–	–	–	–	–	–	–	–	–	–	–	–	–	–
–	MO 040	Negative	None	–	–	–	–	–	–	–	–	–	–	–	–	–	–	–	–	–	–	–	–	–	–	–	–	–	–	–	–
–	MO 041	Negative	None	–	–	–	–	–	–	–	–	–	–	–	–	–	–	–	–	–	–	–	–	–	–	–	–	–	–	–	–
–	MO 042	Negative	None	–	–	–	–	–	–	–	–	–	–	–	–	–	–	–	–	–	–	–	–	–	–	–	–	–	–	–	–
–	MO 043	Negative	None	–	–	–	–	–	–	–	–	–	–	–	–	–	–	–	–	–	–	–	–	–	–	–	–	–	–	–	–
–	MO 044	Negative	None	–	–	–	–	–	–	–	–	–	–	–	–	–	–	–	–	–	–	–	–	–	–	–	–	–	–	–	–
–	MO 045	Negative	None	–	–	–	–	–	–	–	–	–	–	–	–	–	–	–	–	–	–	–	–	–	–	–	–	–	–	–	–
–	MO 046	Negative	None	–	–	–	–	–	–	–	–	–	–	–	–	–	–	–	–	–	–	–	–	–	–	–	–	–	–	–	–
–	MO 047	Negative	None	–	–	–	–	–	–	–	–	–	–	–	–	–	–	–	–	–	–	–	–	–	–	–	–	–	–	–	–
–	MO 048	Negative	None	–	–	–	–	–	–	–	–	–	–	–	–	–	–	–	–	–	–	–	–	–	–	–	–	–	–	–	–
–	MO 049	Negative	None	–	–	–	–	–	–	–	–	–	–	–	–	–	–	–	–	–	–	–	–	–	–	–	–	–	–	–	–
–	MO 053	Negative	None	–	–	–	–	–	–	–	–	–	–	–	–	–	–	–	–	–	–	–	–	–	–	–	–	–	–	–	–
–	MO 054	Negative	None	–	–	–	–	–	–	–	–	–	–	–	–	–	–	–	–	–	–	–	–	–	–	–	–	–	–	–	–
–	MO 055	Negative	None	–	–	–	–	–	–	–	–	–	–	–	–	–	–	–	–	–	–	–	–	–	–	–	–	–	–	–	–
–	MO 056	Negative	None	–	–	–	–	–	–	–	–	–	–	–	–	–	–	–	–	–	–	–	–	–	–	–	–	–	–	–	–
–	MO 057	Negative	None	–	–	–	–	–	–	–	–	–	–	–	–	–	–	–	–	–	–	–	–	–	–	–	–	–	–	–	–
–	MO 058	Negative	None	–	–	–	–	–	–	–	–	–	–	–	–	–	–	–	–	–	–	–	–	–	–	–	–	–	–	–	–
–	MO 059	Negative	None	–	–	–	–	–	–	–	–	–	–	–	–	–	–	–	–	–	–	–	–	–	–	–	–	–	–	–	–
–	MO 060	Negative	None	–	–	–	–	–	–	–	–	–	–	–	–	–	–	–	–	–	–	–	–	–	–	–	–	–	–	–	–
–	MO 111	Negative	None	–	–	–	–	–	–	–	–	–	–	–	–	–	–	–	–	–	–	–	–	–	–	–	–	–	–	–	–
–	MO 112	Negative	None	–	–	–	–	–	–	–	–	–	–	–	–	–	–	–	–	–	–	–	–	–	–	–	–	–	–	–	–
–	MO 113	Negative	None	–	–	–	–	–	–	–	–	–	–	–	–	–	–	–	–	–	–	–	–	–	–	–	–	–	–	–	–
–	MO 114	Negative	None	–	–	–	–	–	–	–	–	–	–	–	–	–	–	–	–	–	–	–	–	–	–	–	–	–	–	–	–
–	MO 115	Negative	None	–	–	–	–	–	–	–	–	–	–	–	–	–	–	–	–	–	–	–	–	–	–	–	–	–	–	–	–
–	MO 116*	Negative	None	–	–	–	–	–	–	–	–	–	–	–	–	–	–	–	–	–	–	–	–	–	–	–	–	–	–	–	–
–	MO 117	Negative	None	–	–	–	–	–	–	–	–	–	–	–	–	–	–	–	–	–	–	–	–	–	–	–	–	–	–	–	–
–	MO 118	Negative	None	–	–	–	–	–	–	–	–	–	–	–	–	–	–	–	–	–	–	–	–	–	–	–	–	–	–	–	–
–	MO 121	Negative	None	–	–	–	–	–	–	–	–	–	–	–	–	–	–	–	–	–	–	–	–	–	–	–	–	–	–	–	–
–	MO 122	Negative	None	–	–	–	–	–	–	–	–	–	–	–	–	–	–	–	–	–	–	–	–	–	–	–	–	–	–	–	–
–	MO 123	Negative	None	–	–	–	–	–	–	–	–	–	–	–	–	–	–	–	–	–	–	–	–	–	–	–	–	–	–	–	–
–	MO 125	Negative	None	–	–	–	–	–	–	–	–	–	–	–	–	–	–	–	–	–	–	–	–	–	–	–	–	–	–	–	–
–	MO 131	Negative	None	–	–	–	–	–	–	–	–	–	–	–	–	–	–	–	–	–	–	–	–	–	–	–	–	–	–	–	–
–	MO 136	Negative	None	–	–	–	–	–	–	–	–	–	–	–	–	–	–	–	–	–	–	–	–	–	–	–	–	–	–	–	–
–	MO 137	Negative	None	–	–	–	–	–	–	–	–	–	–	–	–	–	–	–	–	–	–	–	–	–	–	–	–	–	–	–	–
–	MO 138	Negative	None	–	–	–	–	–	–	–	–	–	–	–	–	–	–	–	–	–	–	–	–	–	–	–	–	–	–	–	–
–	MO 139	Negative	None	–	–	–	–	–	–	–	–	–	–	–	–	–	–	–	–	–	–	–	–	–	–	–	–	–	–	–	–
–	MO 140	Negative	None	–	–	–	–	–	–	–	–	–	–	–	–	–	–	–	–	–	–	–	–	–	–	–	–	–	–	–	–
–	MO 141	Negative	None	–	–	–	–	–	–	–	–	–	–	–	–	–	–	–	–	–	–	–	–	–	–	–	–	–	–	–	–
–	MO 146	Negative	None	–	–	–	–	–	–	–	–	–	–	–	–	–	–	–	–	–	–	–	–	–	–	–	–	–	–	–	–
–	MO 148	Negative	None	–	–	–	–	–	–	–	–	–	–	–	–	–	–	–	–	–	–	–	–	–	–	–	–	–	–	–	–
–	MO 152	Negative	None	–	–	–	–	–	–	–	–	–	–	–	–	–	–	–	–	–	–	–	–	–	–	–	–	–	–	–	–
–	MO 160	Negative	None	–	–	–	–	–	–	–	–	–	–	–	–	–	–	–	–	–	–	–	–	–	–	–	–	–	–	–	–
–	MO 165	Negative	None	–	–	–	–	–	–	–	–	–	–	–	–	–	–	–	–	–	–	–	–	–	–	–	–	–	–	–	–
–	MO 166	Negative	None	–	–	–	–	–	–	–	–	–	–	–	–	–	–	–	–	–	–	–	–	–	–	–	–	–	–	–	–
–	MO 167	Negative	None	–	–	–	–	–	–	–	–	–	–	–	–	–	–	–	–	–	–	–	–	–	–	–	–	–	–	–	–
–	MO 168	Negative	None	–	–	–	–	–	–	–	–	–	–	–	–	–	–	–	–	–	–	–	–	–	–	–	–	–	–	–	–
–	MO 170	Negative	None	–	–	–	–	–	–	–	–	–	–	–	–	–	–	–	–	–	–	–	–	–	–	–	–	–	–	–	–
–	MO 171	Negative	None	–	–	–	–	–	–	–	–	–	–	–	–	–	–	–	–	–	–	–	–	–	–	–	–	–	–	–	–
–	MO 172	Negative	None	–	–	–	–	–	–	–	–	–	–	–	–	–	–	–	–	–	–	–	–	–	–	–	–	–	–	–	–
–	MO 173	Negative	None	–	–	–	–	–	–	–	–	–	–	–	–	–	–	–	–	–	–	–	–	–	–	–	–	–	–	–	–
–	SMI 114	Negative	None	–	–	–	–	–	–	–	–	–	–	–	–	–	–	–	–	–	–	–	–	–	–	–	–	–	–	–	–
–	SMI 115	Negative	None	–	–	–	–	–	–	–	–	–	–	–	–	–	–	–	–	–	–	–	–	–	–	–	–	–	–	–	–
–	SMI 116	Negative	None	–	–	–	–	–	–	–	–	–	–	–	–	–	–	–	–	–	–	–	–	–	–	–	–	–	–	–	–
–	SMI 117	Negative	None	–	–	–	–	–	–	–	–	–	–	–	–	–	–	–	–	–	–	–	–	–	–	–	–	–	–	–	–
–	SMI 118	Negative	None	–	–	–	–	–	–	–	–	–	–	–	–	–	–	–	–	–	–	–	–	–	–	–	–	–	–	–	–
–	SMI 119	Negative	None	–	–	–	–	–	–	–	–	–	–	–	–	–	–	–	–	–	–	–	–	–	–	–	–	–	–	–	–
–	SMI 120	Negative	None	–	–	–	–	–	–	–	–	–	–	–	–	–	–	–	–	–	–	–	–	–	–	–	–	–	–	–	–
–	SMI 121	Negative	None	–	–	–	–	–	–	–	–	–	–	–	–	–	–	–	–	–	–	–	–	–	–	–	–	–	–	–	–
–	SMI 122	Negative	None	–	–	–	–	–	–	–	–	–	–	–	–	–	–	–	–	–	–	–	–	–	–	–	–	–	–	–	–
–	SMI 123	Negative	None	–	–	–	–	–	–	–	–	–	–	–	–	–	–	–	–	–	–	–	–	–	–	–	–	–	–	–	–
–	SMI 125	Negative	None	–	–	–	–	–	–	–	–	–	–	–	–	–	–	–	–	–	–	–	–	–	–	–	–	–	–	–	–
–	SMI 127	Negative	None	–	–	–	–	–	–	–	–	–	–	–	–	–	–	–	–	–	–	–	–	–	–	–	–	–	–	–	–
–	SMI 128	Negative	None	–	–	–	–	–	–	–	–	–	–	–	–	–	–	–	–	–	–	–	–	–	–	–	–	–	–	–	–
–	SMI 129	Negative	None	–	–	–	–	–	–	–	–	–	–	–	–	–	–	–	–	–	–	–	–	–	–	–	–	–	–	–	–
–	SMI 131	Negative	None	–	–	–	–	–	–	–	–	–	–	–	–	–	–	–	–	–	–	–	–	–	–	–	–	–	–	–	–
–	SMI 132	Negative	None	–	–	–	–	–	–	–	–	–	–	–	–	–	–	–	–	–	–	–	–	–	–	–	–	–	–	–	–
–	SMI 133	Negative	None	–	–	–	–	–	–	–	–	–	–	–	–	–	–	–	–	–	–	–	–	–	–	–	–	–	–	–	–
–	SMI 134	Negative	None	–	–	–	–	–	–	–	–	–	–	–	–	–	–	–	–	–	–	–	–	–	–	–	–	–	–	–	–
–	SMI 135	Negative	None	–	–	–	–	–	–	–	–	–	–	–	–	–	–	–	–	–	–	–	–	–	–	–	–	–	–	–	–
–	SMI 136	Negative	None	–	–	–	–	–	–	–	–	–	–	–	–	–	–	–	–	–	–	–	–	–	–	–	–	–	–	–	–
–	SMI 138	Negative	None	–	–	–	–	–	–	–	–	–	–	–	–	–	–	–	–	–	–	–	–	–	–	–	–	–	–	–	–
–	SMI 140	Negative	None	–	–	–	–	–	–	–	–	–	–	–	–	–	–	–	–	–	–	–	–	–	–	–	–	–	–	–	–
–	SMI 141	Negative	None	–	–	–	–	–	–	–	–	–	–	–	–	–	–	–	–	–	–	–	–	–	–	–	–	–	–	–	–
–	SMI 142	Negative	None	–	–	–	–	–	–	–	–	–	–	–	–	–	–	–	–	–	–	–	–	–	–	–	–	–	–	–	–
–	SMI 143	Negative	None	–	–	–	–	–	–	–	–	–	–	–	–	–	–	–	–	–	–	–	–	–	–	–	–	–	–	–	–
–	SMI 144	Negative	None	–	–	–	–	–	–	–	–	–	–	–	–	–	–	–	–	–	–	–	–	–	–	–	–	–	–	–	–
–	SMI 145	Negative	None	–	–	–	–	–	–	–	–	–	–	–	–	–	–	–	–	–	–	–	–	–	–	–	–	–	–	–	–
–	SMI 146	Negative	None	–	–	–	–	–	–	–	–	–	–	–	–	–	–	–	–	–	–	–	–	–	–	–	–	–	–	–	–
–	SMI 147	Negative	None	–	–	–	–	–	–	–	–	–	–	–	–	–	–	–	–	–	–	–	–	–	–	–	–	–	–	–	–
–	SMI 148	Negative	None	–	–	–	–	–	–	–	–	–	–	–	–	–	–	–	–	–	–	–	–	–	–	–	–	–	–	–	–
–	SMI 149	Negative	None	–	–	–	–	–	–	–	–	–	–	–	–	–	–	–	–	–	–	–	–	–	–	–	–	–	–	–	–
–	SMI 150	Negative	None	–	–	–	–	–	–	–	–	–	–	–	–	–	–	–	–	–	–	–	–	–	–	–	–	–	–	–	–
–	SMI 151	Negative	None	–	–	–	–	–	–	–	–	–	–	–	–	–	–	–	–	–	–	–	–	–	–	–	–	–	–	–	–
–	SMI 152	Negative	None	–	–	–	–	–	–	–	–	–	–	–	–	–	–	–	–	–	–	–	–	–	–	–	–	–	–	–	–
–	SMI 153	Negative	None	–	–	–	–	–	–	–	–	–	–	–	–	–	–	–	–	–	–	–	–	–	–	–	–	–	–	–	–
–	SMI 154	Negative	None	–	–	–	–	–	–	–	–	–	–	–	–	–	–	–	–	–	–	–	–	–	–	–	–	–	–	–	–
–	SMI 155	Negative	None	–	–	–	–	–	–	–	–	–	–	–	–	–	–	–	–	–	–	–	–	–	–	–	–	–	–	–	–
–	SMI 156	Negative	None	–	–	–	–	–	–	–	–	–	–	–	–	–	–	–	–	–	–	–	–	–	–	–	–	–	–	–	–
–	SMI 157	Negative	None	–	–	–	–	–	–	–	–	–	–	–	–	–	–	–	–	–	–	–	–	–	–	–	–	–	–	–	–
–	SMI 159	Negative	None	–	–	–	–	–	–	–	–	–	–	–	–	–	–	–	–	–	–	–	–	–	–	–	–	–	–	–	–
–	SMI 160	Negative	None	–	–	–	–	–	–	–	–	–	–	–	–	–	–	–	–	–	–	–	–	–	–	–	–	–	–	–	–
–	SMI 161	Negative	None	–	–	–	–	–	–	–	–	–	–	–	–	–	–	–	–	–	–	–	–	–	–	–	–	–	–	–	–
–	SMI 162	Negative	None	–	–	–	–	–	–	–	–	–	–	–	–	–	–	–	–	–	–	–	–	–	–	–	–	–	–	–	–
–	SMI 163	Negative	None	–	–	–	–	–	–	–	–	–	–	–	–	–	–	–	–	–	–	–	–	–	–	–	–	–	–	–	–
–	SMI 164	Negative	None	–	–	–	–	–	–	–	–	–	–	–	–	–	–	–	–	–	–	–	–	–	–	–	–	–	–	–	–
–	SMI 165	Negative	None	–	–	–	–	–	–	–	–	–	–	–	–	–	–	–	–	–	–	–	–	–	–	–	–	–	–	–	–
–	SMI 166	Negative	None	–	–	–	–	–	–	–	–	–	–	–	–	–	–	–	–	–	–	–	–	–	–	–	–	–	–	–	–
–	SMI 168	Negative	None	–	–	–	–	–	–	–	–	–	–	–	–	–	–	–	–	–	–	–	–	–	–	–	–	–	–	–	–
–	SMI 169	Negative	None	–	–	–	–	–	–	–	–	–	–	–	–	–	–	–	–	–	–	–	–	–	–	–	–	–	–	–	–
–	SMI 170	Negative	None	–	–	–	–	–	–	–	–	–	–	–	–	–	–	–	–	–	–	–	–	–	–	–	–	–	–	–	–
–	SMI 171	Negative	None	–	–	–	–	–	–	–	–	–	–	–	–	–	–	–	–	–	–	–	–	–	–	–	–	–	–	–	–
–	SMI 177	Negative	None	–	–	–	–	–	–	–	–	–	–	–	–	–	–	–	–	–	–	–	–	–	–	–	–	–	–	–	–
–	SMI 178	Negative	None	–	–	–	–	–	–	–	–	–	–	–	–	–	–	–	–	–	–	–	–	–	–	–	–	–	–	–	–
–	SMI 179	Negative	None	–	–	–	–	–	–	–	–	–	–	–	–	–	–	–	–	–	–	–	–	–	–	–	–	–	–	–	–
–	SMI 180	Negative	None	–	–	–	–	–	–	–	–	–	–	–	–	–	–	–	–	–	–	–	–	–	–	–	–	–	–	–	–
–	SO 070	Negative	None	–	–	–	–	–	–	–	–	–	–	–	–	–	–	–	–	–	–	–	–	–	–	–	–	–	–	–	–
–	SO 071	Negative	None	–	–	–	–	–	–	–	–	–	–	–	–	–	–	–	–	–	–	–	–	–	–	–	–	–	–	–	–
–	SO 073	Negative	None	–	–	–	–	–	–	–	–	–	–	–	–	–	–	–	–	–	–	–	–	–	–	–	–	–	–	–	–
–	SO 074	Negative	None	–	–	–	–	–	–	–	–	–	–	–	–	–	–	–	–	–	–	–	–	–	–	–	–	–	–	–	–
–	SO 075	Negative	None	–	–	–	–	–	–	–	–	–	–	–	–	–	–	–	–	–	–	–	–	–	–	–	–	–	–	–	–
–	SO 076	Negative	None	–	–	–	–	–	–	–	–	–	–	–	–	–	–	–	–	–	–	–	–	–	–	–	–	–	–	–	–
–	SO 077	Negative	None	–	–	–	–	–	–	–	–	–	–	–	–	–	–	–	–	–	–	–	–	–	–	–	–	–	–	–	–
–	SO 080	Negative	None	–	–	–	–	–	–	–	–	–	–	–	–	–	–	–	–	–	–	–	–	–	–	–	–	–	–	–	–
–	SO 082	Negative	None	–	–	–	–	–	–	–	–	–	–	–	–	–	–	–	–	–	–	–	–	–	–	–	–	–	–	–	–
–	SO 086	Negative	None	–	–	–	–	–	–	–	–	–	–	–	–	–	–	–	–	–	–	–	–	–	–	–	–	–	–	–	–
–	SO 087	Negative	None	–	–	–	–	–	–	–	–	–	–	–	–	–	–	–	–	–	–	–	–	–	–	–	–	–	–	–	–
–	SO 088	Negative	None	–	–	–	–	–	–	–	–	–	–	–	–	–	–	–	–	–	–	–	–	–	–	–	–	–	–	–	–
–	SO 089	Negative	None	–	–	–	–	–	–	–	–	–	–	–	–	–	–	–	–	–	–	–	–	–	–	–	–	–	–	–	–
–	SO 092	Negative	None	–	–	–	–	–	–	–	–	–	–	–	–	–	–	–	–	–	–	–	–	–	–	–	–	–	–	–	–
–	SO 095	Negative	None	–	–	–	–	–	–	–	–	–	–	–	–	–	–	–	–	–	–	–	–	–	–	–	–	–	–	–	–
–	SO 096	Negative	None	–	–	–	–	–	–	–	–	–	–	–	–	–	–	–	–	–	–	–	–	–	–	–	–	–	–	–	–
–	SO 097	Negative	None	–	–	–	–	–	–	–	–	–	–	–	–	–	–	–	–	–	–	–	–	–	–	–	–	–	–	–	–
–	SO 098	Negative	None	–	–	–	–	–	–	–	–	–	–	–	–	–	–	–	–	–	–	–	–	–	–	–	–	–	–	–	–
–	SO 100	Negative	None	–	–	–	–	–	–	–	–	–	–	–	–	–	–	–	–	–	–	–	–	–	–	–	–	–	–	–	–
–	SO 101	Negative	None	–	–	–	–	–	–	–	–	–	–	–	–	–	–	–	–	–	–	–	–	–	–	–	–	–	–	–	–
–	SYI 003	Negative	None	–	–	–	–	–	–	–	–	–	–	–	–	–	–	–	–	–	–	–	–	–	–	–	–	–	–	–	–
–	SYI 004	Negative	None	–	–	–	–	–	–	–	–	–	–	–	–	–	–	–	–	–	–	–	–	–	–	–	–	–	–	–	–
–	SYI 006	Negative	None	–	–	–	–	–	–	–	–	–	–	–	–	–	–	–	–	–	–	–	–	–	–	–	–	–	–	–	–
–	SYI 007	Negative	None	–	–	–	–	–	–	–	–	–	–	–	–	–	–	–	–	–	–	–	–	–	–	–	–	–	–	–	–
–	SYI 010	Negative	None	–	–	–	–	–	–	–	–	–	–	–	–	–	–	–	–	–	–	–	–	–	–	–	–	–	–	–	–
–	SYI 011	Negative	None	–	–	–	–	–	–	–	–	–	–	–	–	–	–	–	–	–	–	–	–	–	–	–	–	–	–	–	–
–	SYI 012	Negative	None	–	–	–	–	–	–	–	–	–	–	–	–	–	–	–	–	–	–	–	–	–	–	–	–	–	–	–	–
–	SYI 013	Negative	None	–	–	–	–	–	–	–	–	–	–	–	–	–	–	–	–	–	–	–	–	–	–	–	–	–	–	–	–
–	SYI 014	Negative	None	–	–	–	–	–	–	–	–	–	–	–	–	–	–	–	–	–	–	–	–	–	–	–	–	–	–	–	–
–	SYI 017	Negative	None	–	–	–	–	–	–	–	–	–	–	–	–	–	–	–	–	–	–	–	–	–	–	–	–	–	–	–	–
–	SYI 019	Negative	None	–	–	–	–	–	–	–	–	–	–	–	–	–	–	–	–	–	–	–	–	–	–	–	–	–	–	–	–
–	SYI 021	Negative	None	–	–	–	–	–	–	–	–	–	–	–	–	–	–	–	–	–	–	–	–	–	–	–	–	–	–	–	–
–	SYI 022	Negative	None	–	–	–	–	–	–	–	–	–	–	–	–	–	–	–	–	–	–	–	–	–	–	–	–	–	–	–	–
–	SYI 024	Negative	None	–	–	–	–	–	–	–	–	–	–	–	–	–	–	–	–	–	–	–	–	–	–	–	–	–	–	–	–
–	SYI 025	Negative	None	–	–	–	–	–	–	–	–	–	–	–	–	–	–	–	–	–	–	–	–	–	–	–	–	–	–	–	–
–	SYI 026	Negative	None	–	–	–	–	–	–	–	–	–	–	–	–	–	–	–	–	–	–	–	–	–	–	–	–	–	–	–	–
–	SYI 028	Negative	None	–	–	–	–	–	–	–	–	–	–	–	–	–	–	–	–	–	–	–	–	–	–	–	–	–	–	–	–
–	SYI 029	Negative	None	–	–	–	–	–	–	–	–	–	–	–	–	–	–	–	–	–	–	–	–	–	–	–	–	–	–	–	–
–	SYI 031	Negative	None	–	–	–	–	–	–	–	–	–	–	–	–	–	–	–	–	–	–	–	–	–	–	–	–	–	–	–	–
–	SYI 033	Negative	None	–	–	–	–	–	–	–	–	–	–	–	–	–	–	–	–	–	–	–	–	–	–	–	–	–	–	–	–
–	SYI 035	Negative	None	–	–	–	–	–	–	–	–	–	–	–	–	–	–	–	–	–	–	–	–	–	–	–	–	–	–	–	–
–	SYI 036	Negative	None	–	–	–	–	–	–	–	–	–	–	–	–	–	–	–	–	–	–	–	–	–	–	–	–	–	–	–	–
–	SYI 037	Negative	None	–	–	–	–	–	–	–	–	–	–	–	–	–	–	–	–	–	–	–	–	–	–	–	–	–	–	–	–
–	SYI 041	Negative	None	–	–	–	–	–	–	–	–	–	–	–	–	–	–	–	–	–	–	–	–	–	–	–	–	–	–	–	–
–	SYI 042	Negative	None	–	–	–	–	–	–	–	–	–	–	–	–	–	–	–	–	–	–	–	–	–	–	–	–	–	–	–	–
–	SYI 043	Negative	None	–	–	–	–	–	–	–	–	–	–	–	–	–	–	–	–	–	–	–	–	–	–	–	–	–	–	–	–
–	SYI 046	Negative	None	–	–	–	–	–	–	–	–	–	–	–	–	–	–	–	–	–	–	–	–	–	–	–	–	–	–	–	–
–	SYI 047	Negative	None	–	–	–	–	–	–	–	–	–	–	–	–	–	–	–	–	–	–	–	–	–	–	–	–	–	–	–	–
–	SYI 048	Negative	None	–	–	–	–	–	–	–	–	–	–	–	–	–	–	–	–	–	–	–	–	–	–	–	–	–	–	–	–
–	SYI 050	Negative	None	–	–	–	–	–	–	–	–	–	–	–	–	–	–	–	–	–	–	–	–	–	–	–	–	–	–	–	–
–	SYI 051	Negative	None	–	–	–	–	–	–	–	–	–	–	–	–	–	–	–	–	–	–	–	–	–	–	–	–	–	–	–	–
–	SYI 054	Negative	None	–	–	–	–	–	–	–	–	–	–	–	–	–	–	–	–	–	–	–	–	–	–	–	–	–	–	–	–
–	SYI 055	Negative	None	–	–	–	–	–	–	–	–	–	–	–	–	–	–	–	–	–	–	–	–	–	–	–	–	–	–	–	–
–	SYI 057	Negative	None	–	–	–	–	–	–	–	–	–	–	–	–	–	–	–	–	–	–	–	–	–	–	–	–	–	–	–	–
–	SYI 058	Negative	None	–	–	–	–	–	–	–	–	–	–	–	–	–	–	–	–	–	–	–	–	–	–	–	–	–	–	–	–
–	SYI 059	Negative	None	–	–	–	–	–	–	–	–	–	–	–	–	–	–	–	–	–	–	–	–	–	–	–	–	–	–	–	–
–	SYI 060	Negative	None	–	–	–	–	–	–	–	–	–	–	–	–	–	–	–	–	–	–	–	–	–	–	–	–	–	–	–	–
–	SYI 061	Negative	None	–	–	–	–	–	–	–	–	–	–	–	–	–	–	–	–	–	–	–	–	–	–	–	–	–	–	–	–
–	SYI 062	Negative	None	–	–	–	–	–	–	–	–	–	–	–	–	–	–	–	–	–	–	–	–	–	–	–	–	–	–	–	–
–	SYI 064	Negative	None	–	–	–	–	–	–	–	–	–	–	–	–	–	–	–	–	–	–	–	–	–	–	–	–	–	–	–	–
–	SYI 065	Negative	None	–	–	–	–	–	–	–	–	–	–	–	–	–	–	–	–	–	–	–	–	–	–	–	–	–	–	–	–
–	SYI 066	Negative	None	–	–	–	–	–	–	–	–	–	–	–	–	–	–	–	–	–	–	–	–	–	–	–	–	–	–	–	–
–	SYI 067	Negative	None	–	–	–	–	–	–	–	–	–	–	–	–	–	–	–	–	–	–	–	–	–	–	–	–	–	–	–	–
–	SYI 069	Negative	None	–	–	–	–	–	–	–	–	–	–	–	–	–	–	–	–	–	–	–	–	–	–	–	–	–	–	–	–
–	SYI 071	Negative	None	–	–	–	–	–	–	–	–	–	–	–	–	–	–	–	–	–	–	–	–	–	–	–	–	–	–	–	–
–	SYI 072	Negative	None	–	–	–	–	–	–	–	–	–	–	–	–	–	–	–	–	–	–	–	–	–	–	–	–	–	–	–	–
–	SYI 073	Negative	None	–	–	–	–	–	–	–	–	–	–	–	–	–	–	–	–	–	–	–	–	–	–	–	–	–	–	–	–
–	SYI 074	Negative	None	–	–	–	–	–	–	–	–	–	–	–	–	–	–	–	–	–	–	–	–	–	–	–	–	–	–	–	–
–	SYI 076	Negative	None	–	–	–	–	–	–	–	–	–	–	–	–	–	–	–	–	–	–	–	–	–	–	–	–	–	–	–	–
–	SYI 077	Negative	None	–	–	–	–	–	–	–	–	–	–	–	–	–	–	–	–	–	–	–	–	–	–	–	–	–	–	–	–
–	SYI 079	Negative	None	–	–	–	–	–	–	–	–	–	–	–	–	–	–	–	–	–	–	–	–	–	–	–	–	–	–	–	–
–	SYI 080	Negative	None	–	–	–	–	–	–	–	–	–	–	–	–	–	–	–	–	–	–	–	–	–	–	–	–	–	–	–	–
–	SYI 081	Negative	None	–	–	–	–	–	–	–	–	–	–	–	–	–	–	–	–	–	–	–	–	–	–	–	–	–	–	–	–
–	SYI 082	Negative	None	–	–	–	–	–	–	–	–	–	–	–	–	–	–	–	–	–	–	–	–	–	–	–	–	–	–	–	–
–	SYI 083	Negative	None	–	–	–	–	–	–	–	–	–	–	–	–	–	–	–	–	–	–	–	–	–	–	–	–	–	–	–	–
–	SYI 084	Negative	None	–	–	–	–	–	–	–	–	–	–	–	–	–	–	–	–	–	–	–	–	–	–	–	–	–	–	–	–
–	SYI 085	Negative	None	–	–	–	–	–	–	–	–	–	–	–	–	–	–	–	–	–	–	–	–	–	–	–	–	–	–	–	–
–	SYI 086	Negative	None	–	–	–	–	–	–	–	–	–	–	–	–	–	–	–	–	–	–	–	–	–	–	–	–	–	–	–	–
–	SYI 087	Negative	None	–	–	–	–	–	–	–	–	–	–	–	–	–	–	–	–	–	–	–	–	–	–	–	–	–	–	–	–
–	SYI 088	Negative	None	–	–	–	–	–	–	–	–	–	–	–	–	–	–	–	–	–	–	–	–	–	–	–	–	–	–	–	–
–	SYI 089	Negative	None	–	–	–	–	–	–	–	–	–	–	–	–	–	–	–	–	–	–	–	–	–	–	–	–	–	–	–	–
–	SYI 090	Negative	None	–	–	–	–	–	–	–	–	–	–	–	–	–	–	–	–	–	–	–	–	–	–	–	–	–	–	–	–
–	SYI 092	Negative	None	–	–	–	–	–	–	–	–	–	–	–	–	–	–	–	–	–	–	–	–	–	–	–	–	–	–	–	–
–	SYI 095	Negative	None	–	–	–	–	–	–	–	–	–	–	–	–	–	–	–	–	–	–	–	–	–	–	–	–	–	–	–	–
–	SYI 096	Negative	None	–	–	–	–	–	–	–	–	–	–	–	–	–	–	–	–	–	–	–	–	–	–	–	–	–	–	–	–
–	SYI 100	Negative	None	–	–	–	–	–	–	–	–	–	–	–	–	–	–	–	–	–	–	–	–	–	–	–	–	–	–	–	–
–	SYI 103	Negative	None	–	–	–	–	–	–	–	–	–	–	–	–	–	–	–	–	–	–	–	–	–	–	–	–	–	–	–	–
–	SYI 104	Negative	None	–	–	–	–	–	–	–	–	–	–	–	–	–	–	–	–	–	–	–	–	–	–	–	–	–	–	–	–
–	SYI 105	Negative	None	–	–	–	–	–	–	–	–	–	–	–	–	–	–	–	–	–	–	–	–	–	–	–	–	–	–	–	–
–	SYI 106	Negative	None	–	–	–	–	–	–	–	–	–	–	–	–	–	–	–	–	–	–	–	–	–	–	–	–	–	–	–	–
–	SYI 107	Negative	None	–	–	–	–	–	–	–	–	–	–	–	–	–	–	–	–	–	–	–	–	–	–	–	–	–	–	–	–
–	SYI 108	Negative	None	–	–	–	–	–	–	–	–	–	–	–	–	–	–	–	–	–	–	–	–	–	–	–	–	–	–	–	–
–	SYI 109	Negative	None	–	–	–	–	–	–	–	–	–	–	–	–	–	–	–	–	–	–	–	–	–	–	–	–	–	–	–	–
–	SYI 110	Negative	None	–	–	–	–	–	–	–	–	–	–	–	–	–	–	–	–	–	–	–	–	–	–	–	–	–	–	–	–
–	SYI 111	Negative	None	–	–	–	–	–	–	–	–	–	–	–	–	–	–	–	–	–	–	–	–	–	–	–	–	–	–	–	–

## Sheet: MLST
Sample ID	Age (yrs)	Gender	ssu-PCR	gdh-PCR	bg-PCR	tpi-PCR	Assigned genotype
2	8	M	–	–	B	–	B
4	9	F	B	–	–	–	B
5	12	F	B	BIII	–	–	BIII
6	11	F	B	–	–	–	B
9	10	M	B	BIII	–	–	BIII
11	9	F	B	–	–	–	B
13	12	M	B	BIII	–	–	BIII
15	7	M	–	BIII	–	–	BIII
17	11	F	B	–	–	–	B
25	6	M	B	–	–	–	B
27	5	F	B	–	–	–	B
28	7	M	B	–	–	–	B
29	8	F	B	–	–	–	B
30	8	M	B	–	–	–	B
31	7	M	B	BIII/BIV	B	–	BIII/BIV
32	10	M	A	–	–	–	A
33	9	M	A	AII	AII	–	AII
34	12	F	B	BIII	–	–	BIII
36	10	M	B	–	B	–	B
37	11	F	A	–	–	–	A
39	10	F	A	AII	AII	–	AII
41	10	M	B	–	–	–	B
44	7	M	B	–	AII	–	AII+B
46	5	F	B	BIII	–	–	BIII
47	7	F	B	BIII	B	–	BIII
49	15	M	B	–	–	–	B
50	8	M	A	AII	AII	–	AII
51	5	M	B	BIII	–	–	BIII
52	9	F	A	AII	AII	AII	AII
53	10	F	A	AII	AIII	–	AII/AIII
54	10	F	A	AII	AIII	–	AII/AIII
55	8	F	A	AII	AIII	–	AII/AIII
56	14	F	A	–	–	–	A
58	11	F	A	–	–	–	A
59	12	F	B	BIII/BIV	B	BIII	BIII/BIV
61	10	F	B	BIII/BIV	B	–	BIII/BIV
63	12	F	B	BIV	–	–	BIV
68	13	M	B	BIII	B	BIII	BIII
70	11	M	A	–	AII	AII	AII
77	11	F	A	–	–	–	A
78	11	M	A	AII	AII	AII	AII
79	12	M	B	–	–	–	B
80	14	F	B	–	–	–	B
81	5	M	A	–	–	–	A
82	10	M	B	–	–	BIII	BIII
83	13	F	B	–	–	–	B
84	9	M	B	BIII/BIV	B	BIII	BIII/BIV
85	14	F	B	–	B	BIII	BIII
88	6	F	B	BIV	–	BIII/BIV	BIII/BIV
89	10	M	B	BIII/BIV	B	BIII	BIII/BIV
91	8	F	A	AII	AII	AII	AII
92	7	F	B	–	B	–	B
94	7	F	B	–	–	–	B
95	9	F	B	–	–	–	B
96	11	F	B	–	–	–	B
97	10	F	B	BIII	–	AII	AII+BIII
98	10	M	B	–	–	–	B
99	3	M	B	–	–	–	B
100	10	M	B	–	–	–	B
102	9	F	A	–	AIII	–	AIII

## Sheet: gdh
Sample ID	Reference No.	Age (yrs)	Gender	gdh sequencing	Date gdh sequencing	SNPS gdh
33	MO 036	9	M	AII	14.11.2022	None
39	SMI 175	10	F	AII	14.11.2022	None
52	MO 006	9	F	AII	14.11.2022	None
53	MO 020	10	F	AII	14.11.2022	None
54	MO 030	10	F	AII	14.11.2022	None
55	MO 050	8	F	AII	14.11.2022	None
78	MO 162	11	M	AII	14.11.2022	None
91	SMI 167	8	F	AII	14.11.2022	None
50	SO 102	8	M	AII	14.11.2022	T456Y
51	SO 081	5	M	BIII	14.11.2022	C87Y, C99Y, T138Y, T147Y, G150R, G189R, C309Y, C336Y
68	MO 133	13	M	BIII	14.11.2022	C87T, T147C, G150A, C29TC, G372A, C375T
34	MO 061	12	F	BIII	14.11.2022	C87T, C168T, C309T
15	SYI 045	7	M	BIII	14.11.2022	C99TY, C123T, T147C, G150A, C309T
9	SYI 027	10	M	BIII	14.11.2022	C99Y, T147Y, G150R, C309T, G402R, T426Y, T456Y
47	SO 093	7	F	BIII	14.11.2022	C99T, T237C, G354A
97	MO 021	10	F	BIII	14.11.2022	C99T, C309T
5	SYI 009	12	F	BIII	14.11.2022	C132T, T276C, C309T, C336T
46	SO 091	5	F	BIII	14.11.2022	T147C, C309T
13	SYI 038	12	M	BIII	14.11.2022	C309T, C330T
63	MO 116	12	F	BIV	14.11.2022	T183C, T366C, T387C, C432T
88	MO 001	6	F	BIV	14.11.2022	A322G
84	SYI 023	9	M	BIII/BIV	14.11.2022	C123Y, T135Y, T183C, C255Y, C273Y, T309Y, C345Y, T366C, T387C, A438R
31	SYI 097	7	M	BIII/BIV	14.11.2022	T135Y, T183Y, G186R, C255Y, C258Y, C273Y, C345Y, T366Y, C372Y, T387Y, G408R, A438R, T492Y
89	SMI 130	10	M	BIII/BIV	14.11.2022	T135C, T183Y,C255Y, C273Y, C345Y, T366Y, C372Y, T387Y
61	MO 052	10	F	BIII/BIV	14.11.2022	T135Y, T183Y, C255T, C273Y, T366Y, T387C, G408R, C411Y, A438R
59	MO 010	12	F	BIII/BIV	14.11.2022	T135Y, C255T, C273Y, T366Y, T387C, G408R, C411Y, A438G

## Sheet: bg
Sample ID	Reference No.	Age (yrs)	Gender	bg sequencing	Date bg sequencing	SNPs bg
39	SMI 175	10	F	AII	14.11.2022	None
44	SO 085	7	M	AII	14.11.2022	None
50	SO 102	8	M	AII	14.11.2022	None
52	MO 006	9	F	AII	14.11.2022	None
70	MO 135	11	M	AII	14.11.2022	None
78	MO 162	11	M	AII	14.11.2022	None
33	MO 036	9	M	AII	14.11.2022	C720T
91	SMI 167	8	F	AII	17.11.2022	None
53	MO 020	10	F	AIII	14.11.2022	None
54	MO 030	10	F	AIII	14.11.2022	None
55	MO 050	8	F	AIII	14.11.2022	None
102	MO 029	9	F	AIII	17.11.2022	None
61	MO 052	10	F	B	14.11.2022	None
84	SYI 023	9	M	B	14.11.2022	None
2	SYI 002	8	M	B	14.11.2022	C111Y, C162Y, C165Y, A183R, C249Y, C309Y, C321Y, G327R, C450Y, C483Y, C516Y, G531R, C564Y
36	SMI 126	10	M	B	14.11.2022	C130Y, A183G, G261A, C309T, T519C, C579T
47	SO 093	7	F	B	14.11.2022	C165T, T519C
85	SYI 049	14	F	B	14.11.2022	A183G, C309T, T519C, C564T
68	MO 133	13	M	B	14.11.2022	A183R, C309T, T519C, C564T, C609T, G639A
92	SMI 172	7	F	B	17.11.2022	C309T, G429A, A432G, C441T, T519C
59	MO 010	12	F	B	14.11.2022	C309Y, C435Y
89	SMI 130	10	M	B	14.11.2022	T471Y
31	SYI 097	7	M	B	14.11.2022	T471Y, C720T

## Sheet: tpi
Sample ID	Reference No.	Age (yrs)	Gender	tpi sequencing	Date tpi sequencing	SNPs tpi
52	MO 006	9	F	AII	18.11.2022a	None
70	MO 135	11	M	AII	18.11.2022b	None
78	MO 162	11	M	AII	18.11.2022b	None
91	SMI 167	8	F	AII	18.11.2022	None
97	MO 021	10	F	AII	18.11.2022	None
89	SMI 130	10	M	BIII	18.11.2022	C34Y
68	MO 133	13	M	BIII	18.11.2022b	G105A, A135G
84	SYI 023	9	M	BIII	18.11.2022	G105R, C255Y
82	MO 018	10	M	BIII	18.11.2022b	G108Y, G198R, G207R, G402R
85	SYI 049	14	F	BIII	18.11.2022	G198R, G207R, G402R, G436R
59	MO 010	12	F	BIII	18.11.2022a	G199R
88	MO 001	6	F	BIII/BIV	18.11.2022	T57Y, T131Y, T134Y, A176G, A395G

## Sheet: Epidemiological dataset
Sample ID	Reference No.	Assigned Giardia genotype	Sample Area	Age (yrs)	Gender	Source drinking water	Treatment of drinking water	Drinking water storage	Covering of drinkin water storage	Washing fruit	Toilet	Defecating in the river	Use of dustbin	Defecating in the bush	Hand washing after defecating	Contact with domestic animals	Type of domestic animal	Parent occupation	Flagyl treatment	Use of Flagyl	Body mass index (kg/m2)	Microscopy result	Parasite detected
1	SYI 001	Unknown	SYI	7	M	Borehole	None	Drums	Yes	Sometimes	Pit latrine	Never	Never	Sometimes	Sometimes	Yes	Dog, goat	Trader	No	Sometimes	13.6	Positive	G
2	SYI 002	B	SYI	8	M	Tap	Alum	Clay pot	Yes	Never	Open defecation	Always	Never	Sometimes	Sometimes	No	None	Trader	No	Never	13.1	Negative	None
3	SYI 005	Unknown	SYI	7	F	Tap	None	Drums	Yes	Sometimes	Pit latrine	Always	Always	Always	Sometimes	Yes	Fowl, goat	Trader	No	Sometimes	11.3	Positive	G,E
4	SYI 008	B	SYI	9	F	Tap	None	Drums	Yes	Always	Pit latrine	Never	Always	Never	Never	Yes	Dog	Trader	No	Sometimes	16.5	Positive	G
5	SYI 009	BIII	SYI	12	F	Tap	None	Drums	Yes	Sometimes	Pit latrine	Never	Always	Never	Always	Yes	Fowl	Trader	Yes	Sometimes	14.8	Negative	None
6	SYI 015	B	SYI	11	F	Tap	Alum	Drums	Yes	Always	Flush toilet	Never	Always	Never	Never	Yes	Fowl	Civil servant	No	Sometimes	13.9	Positive	G,E
7	SYI 016	–	SYI	13	M	Tap	None	Jerry cans	Yes	Never	Flush toilet	Sometimes	Never	Never	Sometimes	Yes	Goat	Trader	No	Sometimes	14.1	Positive	G,A
8	SYI 020	–	SYI	10	M	Tap	None	Drums	Yes	Sometimes	Pit latrine	Sometimes	Sometimes	Never	Sometimes	No	None	Trader	No	Sometimes	12.1	Negative	None
9	SYI 027	BIII	SYI	10	M	Tap	None	Drums	Yes	Sometimes	Open defecation	Always	Never	Always	Sometimes	Yes	Fowl	Trader	No	Sometimes	15.1	Positive	G
10	SYI 030	–	SYI	7	M	Well	Alum	Drums	Yes	Always	Flush toilet	Always	Always	Sometimes	Never	Yes	Goat	Trader	No	Sometimes	13.2	Negative	None
11	SYI 032	B	SYI	9	F	Tap	Alum	Drums	Yes	Sometimes	Pit latrine	Always	Always	Never	Sometimes	Yes	Goat	Trader	No	Sometimes	14.0	Positive	G,E
12	SYI 034	Unknown	SYI	13	M	Tap	None	Drums	Yes	Sometimes	Open defecation	Always	Sometimes	Never	Sometimes	No	None	Trader	No	Sometimes	15.3	Positive	G,A
13	SYI 038	BIII	SYI	12	M	Well	None	Bucket	Yes	Sometimes	Pit latrine	Sometimes	Always	Sometimes	Sometimes	Yes	Fowl	Driver	No	Sometimes	15.0	Positive	G,T
14	SYI 039	–	SYI	10	F	Tap	None	Drums	Yes	Sometimes	Pit latrine	Sometimes	Sometimes	Sometimes	Sometimes	Yes	Goat	Trader	No	Sometimes	13.7	Positive	G,E
15	SYI 045	BIII	SYI	7	M	Tap	None	Drums	Yes	Sometimes	Pit latrine	Sometimes	Sometimes	Sometimes	Sometimes	No	None	Trader	No	Sometimes	14.1	Positive	G
16	SYI 052	–	SYI	11	M	Borehole	None	Drums	Yes	Never	Pit latrine	Always	Always	Always	Never	Yes	Cattle, goat	Trader	No	Sometimes	15.3	Negative	None
17	SYI 053	B	SYI	11	F	Borehole	None	Drums	Yes	Sometimes	Pit latrine	Always	Always	Never	Sometimes	Yes	Goat	Trader	Yes	Always	13.3	Positive	G
18	SYI 056	–	SYI	10	M	Tap	None	Clay pot	Yes	Always	Flush toilet	Sometimes	Always	Sometimes	Sometimes	Yes	Fowl	Driver	No	Sometimes	13.8	Negative	None
19	SYI 063	–	SYI	12	F	Borehole	None	Drums	Yes	Sometimes	Pit latrine	Sometimes	Sometimes	Sometimes	Sometimes	No	None	Trader	No	Sometimes	16.2	Negative	None
20	SYI 068	–	SYI	12	M	Borehole	None	Drums	Yes	Sometimes	Pit latrine	Sometimes	Sometimes	Never	Sometimes	Yes	Fowl, sheep	Trader	No	Sometimes	14.7	Positive	G,E
21	SYI 070	Unknown	SYI	11	F	Borehole	None	Drums	Yes	Sometimes	Pit latrine	Sometimes	Always	Sometimes	Sometimes	Yes	Fowl, goat	Trader	No	Sometimes	15.4	Negative	None
23	SYI 040	Unknown	SYI	9	F	Well	None	Drums	Yes	Sometimes	Pit latrine	Always	Sometimes	Always	Sometimes	Yes	Goat	Trader	No	Sometimes	13.8	Positive	G,A,E
24	SYI 044	–	SYI	9	M	Well	None	Drums	Yes	Sometimes	Flush toilet	Never	Sometimes	Sometimes	Sometimes	Yes	Dog, goat	Trader	No	Sometimes	12.8	Negative	None
25	SYI 078	B	SYI	6	M	River	None	Bucket	Yes	Sometimes	Flush toilet	Never	Never	Never	Sometimes	Yes	Fowl, goat	Trader	No	Sometimes	14.3	Negative	None
26	SYI 091	–	SYI	5	M	Tap	None	Drums	Yes	Sometimes	Flush toilet	Always	Never	Never	Sometimes	Yes	Fowl	Driver, trader	Yes	Sometimes	13.2	Positive	G
27	SYI 093	B	SYI	5	F	Borehole	None	Clay pot	Yes	Never	Pit latrine	Never	Never	Sometimes	Never	No	Fowl	Driver	No	Sometimes	14.8	Negative	None
28	SYI 113	B	SYI	7	M	Tap	None	Drums	Yes	Always	Pit latrine	Sometimes	Sometimes	Never	Always	Yes	Fowl	Trader	No	Sometimes	13.3	Negative	None
29	SYI 102	B	SYI	8	F	Tap	None	Drums	Yes	Sometimes	Pit latrine	Never	Never	Sometimes	Always	Yes	Goat	Driver, trader	No	Sometimes	14.2	Positive	G
30	SYI 112	B	SYI	8	M	Tap	None	Drums	Yes	Always	Pit latrine	Sometimes	Sometimes	Never	Sometimes	Yes	Goat	Trader	No	Sometimes	14.2	Negative	None
31	SYI 097	BIII/BIV	SYI	7	M	Tap	None	Drums	Yes	Sometimes	Pit latrine	Never	Never	Always	Sometimes	Yes	Goat	Trader	No	Sometimes	15.4	Positive	G
32	MO 022	A	MO	10	M	Rain, well	Alum	Clay pot	Yes	Sometimes	Flush toilet	Never	Sometimes	Never	Sometimes	Yes	Fowl	Trader	No	Sometimes	13.0	Positive	G,E
33	MO 036	AII	MO	9	M	Well	None	Clay pot	Yes	Always	Pit latrine	Never	Never	Sometimes	Always	Yes	Fowl	Trader	No	Sometimes	13.6	Positive	E
34	MO 061	BIII	MO	12	F	Borehole	None	Drums	Yes	Sometimes	Flush toilet	Never	Sometimes	Never	Always	Yes	Fowl, goat, sheep	Trader	No	Sometimes	14.8	Positive	E
35	MO 161	Unknown	MO	14	F	Well	None	Clay pot	Yes	Sometimes	Pit latrine	Never	Sometimes	Sometimes	Always	No	None	Trader	No	Sometimes	17.6	Positive	E
36	SMI 126	B	SMI	10	M	Tap	Alum	Drums	Yes	Sometimes	Flush toilet	Sometimes	Sometimes	Sometimes	Sometimes	Yes	Dog	Civil servant	No	Sometimes	10.1	Positive	G
37	SMI 137	A	SMI	11	F	Sachet, tap	None	Jerry cans	Yes	Always	Flush toilet	Never	Always	Never	Sometimes	No	None	Ritual herbalist	No	Sometimes	15.7	Positive	G,E
38	SMI 174	Unknown	SMI	7	F	Tap	Alum	Drums	Yes	Sometimes	Flush toilet	Never	Sometimes	Never	Sometimes	No	None	Electrician	No	Sometimes	9.5	Positive	G,E
39	SMI 175	AII	SMI	10	F	Tap	None	Drums, jerry cans	Yes	Sometimes	Flush toilet	Never	Sometimes	Never	Sometimes	Yes	Dog	Trader	No	Sometimes	7.2	Positive	G
40	SMI 176	Unknown	SMI	10	F	Tap	Alum	Drums	Yes	Sometimes	Pit latrine	Never	Sometimes	Never	Sometimes	Yes	Fowl	Trader	No	Sometimes	11.9	Positive	G,E
41	SYI 101	B	SYI	10	M	Rain	None	Drums	Yes	Always	Flush toilet	Always	Never	Sometimes	Always	Yes	Fowl	Driver, trader	No	Sometimes	14.1	Positive	G,E
44	SO 085	AII+B	SO	7	M	Well	Boiling	Bucket	Yes	Sometimes	Pit latrine	Never	Sometimes	Never	Sometimes	No	None	Trader	No	Never	15.0	Positive	E
45	SO 090	–	SO	7	F	Rain, well	Sieving	Clay pot	Yes	Sometimes	Pit latrine	Never	Sometimes	Never	Always	Yes	Fowl	Trader	No	Sometimes	13.5	Positive	E
46	SO 091	BIII	SO	5	F	Rain, well	Chlorine	Drums	Yes	Always	Flush toilet	Never	Sometimes	Never	Sometimes	Yes	Goat	Trader	No	Sometimes	16.7	Positive	G,E
47	SO 093	BIII	SO	7	F	Rain, well	Sieving	Clay pot	Yes	Sometimes	Pit latrine	Never	Sometimes	Never	Always	Yes	Fowl	Trader	No	Sometimes	13.1	Positive	G,E
48	SO 094	Unknown	SO	5	F	Rain, well	Sieving	Clay pot	Yes	Sometimes	Pit latrine	Never	Sometimes	Never	Always	Yes	Fowl	Trader	No	Sometimes	14.2	Positive	G,E
49	SO 099	B	SO	15	M	Well	Chlorine	Drums	Yes	Sometimes	Flush toilet	Never	Sometimes	Never	Sometimes	Yes	Sheep	Trader	No	Sometimes	16.8	Positive	G,E
50	SO 102	AII	SO	8	M	Well	None	Drums	Yes	Sometimes	Open defecation	Never	Sometimes	Never	Sometimes	Yes	Fwol, goat	Trader	No	Sometimes	15.0	Positive	E
51	SO 081	BIII	SO	5	M	Well	Sieving	Bucket	Yes	Sometimes	Flush toilet	Never	Sometimes	Never	Always	Yes	None	Trader	No	Sometimes	14.0	Negative	None
52	MO 006	AII	MO	9	F	Rain, well	None	Drums	Yes	Sometimes	Flush toilet	Never	Never	Sometimes	Never	No	None	Trader	No	Sometimes	15.5	Positive	E
53	MO 020	AII/AIII	MO	10	F	Well	None	Clay pot	Yes	Sometimes	Pit latrine	Never	Sometimes	Never	Always	No	None	Trader	No	Never	16.0	Positive	E
54	MO 030	AII/AIII	MO	10	F	Borehole	None	Drums	Yes	Sometimes	Pit latrine	Never	Sometimes	Never	Sometimes	Yes	Goat	Trader	No	Sometimes	15.9	Positive	G
55	MO 050	AII/AIII	MO	8	F	Well	Alum	Drums	Yes	Always	Flush toilet	Never	Sometimes	Never	Always	Yes	Fowl, goat	Trader	No	Never	14.2	Positive	E
56	MO 147	A	MO	14	F	Well	None	Drums	Yes	Always	Flush toilet	Never	Never	Never	Sometimes	Yes	Fowl	Trader	No	Sometimes	15.4	Positive	E
57	SMI 124	–	SMI	14	F	Tap	Sieving	Drums	Yes	Sometimes	Flush toilet	Never	Sometimes	Sometimes	Sometimes	Yes	Fowl	Farmer	No	Sometimes	8.3	Positive	G
58	SMI 158	A	SMI	11	F	Tap	Alum	Drums	Yes	Sometimes	Pit latrine	Sometimes	Never	Sometimes	Sometimes	Yes	Dog, fowl, goat	Trader	No	Sometimes	12.4	Positive	G,E
59	MO 010	BIII/BIV	MO	12	F	Tap	Unknown	Jerry cans	Yes	Always	Flush toilet	Never	Never	Never	Always	Yes	Fowl	Trader	No	Sometimes	15.1	Positive	G,E
60	MO 015	–	MO	10	M	Well	None	Clay pot	Yes	Never	Open defecation	Never	Never	Sometimes	Sometimes	No	None	Trader	No	Sometimes	13.9	Positive	G,E
61	MO 052	BIII/BIV	MO	10	F	Tap	Unknown	Drums	Yes	Always	Flush toilet	Never	Never	Never	Always	Yes	Fowl	Trader	No	Sometimes	15.1	Positive	G,E
62	MO 110	–	MO	11	F	Rain, well	None	Drums	Yes	Sometimes	Flush toilet	Never	Never	Never	Sometimes	No	None	Trader	No	Never	15.6	Positive	G,E
63	MO 116	BIV	MO	12	F	Well	None	Drums	Yes	Never	Pit latrine	Never	Never	Never	Sometimes	Yes	Fowl, goat	Trader	No	Sometimes	17.3	Positive	G,E
64	MO 119	–	MO	12	M	Tap	Unknown	Drums	Yes	Sometimes	Pit latrine	Never	Sometimes	Never	Sometimes	Yes	Fowl, goat	Trader	No	Sometimes	15.3	Positive	E
65	MO 124	Unknown	MO	12	F	Well	None	Drums	Yes	Sometimes	Pit latrine	Never	Never	Sometimes	Always	Yes	Fowl	Trader	No	Sometimes	16.0	Positive	E
66	MO 130	–	MO	13	F	Well, sachet	Unknown	Drums	Yes	Sometimes	Flush toilet	Never	Sometimes	Never	Always	No	None	Trader	No	Sometimes	17.7	Positive	G
67	MO 132	–	MO	12	M	Well	Chlorine	Drums	Yes	Flush	Flush toilet	Never	Sometimes	Never	Always	Yes	Dog, fowl, goat	Trader	No	Sometimes	18.3	Positive	E
68	MO 133	BIII	MO	13	M	Well	None	Clay pot	Yes	Always	Flush toilet	Never	Sometimes	Never	Always	Yes	Sheep	Trader	No	Sometimes	16.1	Positive	G
69	MO 134	Unknown	MO	11	M	Well	None	Clay pot	Yes	Always	Flush toilet	Never	Always	Never	Always	Yes	Goat, sheep	Trader	No	Sometimes	12.9	Positive	E
70	MO 135	AII	MO	11	M	Sachet	Unknown	Unknown	Unknown	Always	Flush toilet	Never	Sometimes	Never	Always	No	None	Trader	No	Sometimes	13.2	Positive	E
71	MO 145	–	MO	11	F	Rain, well	None	Clay pot	Yes	Always	Flush toilet	Never	Never	Never	Always	Yes	Fowl, goat	Trader	No	Sometimes	16.4	Positive	E
72	MO 149	–	MO	10	Unknown	Well	Alum	Clay pot	Yes	Never	Flush toilet	Never	Never	Always	Sometimes	Yes	Fowl	Trader	No	Never	15.9	Positive	E
73	MO 150	–	MO	10	M	Well	None	Clay pot	Yes	Sometimes	Pit latrine	Never	Never	Never	Sometimes	Yes	Fowl	Trader	No	Sometimes	16.5	Positive	G
74	MO 151	–	MO	10	M	Rain, sachet	Unknown	Unknown	Unknown	Sometimes	Pit latrine	Never	Never	Always	Sometimes	Yes	Dog, fowl, goat	Trader	No	Never	15.4	Positive	G
75	MO 153	–	MO	11	M	Well	Unknown	Drums	Yes	Sometimes	Flush toilet	Never	Sometimes	Never	Sometimes	Yes	Goat, turkey	Trader	No	Never	17.6	Positive	E
76	MO 155	–	MO	10	M	Sachet	Unknown	Unknown	Unknown	Sometimes	Flush toilet	Never	Never	Never	Sometimes	Yes	Cattle, dog, duck, fowl, goat, sheep	Trader	No	Sometimes	16.7	Positive	E
77	MO 159	A	MO	11	F	Rain, well	Alum	Clay pot	Yes	Sometimes	Flush toilet	Never	Sometimes	Never	Always	Yes	Fowl, goat	Trader	Yes	Sometimes	15.1	Negative	None
78	MO 162	AII	MO	11	M	Well	Alum	Clay pot	Yes	Sometimes	Pit latrine	Never	Never	Never	Always	Yes	Cattle, fowl	Trader	Yes	Sometimes	13.8	Positive	G,E
79	MO 164	B	MO	12	M	Well	None	Drums	Yes	Sometimes	Flush toilet	Never	Never	Never	Sometimes	Yes	Fowl, goat	Trader	No	Sometimes	14.3	Positive	G,E
80	SO 084	B	SO	14	F	Well	Boiling	Bucket	Yes	Always	Pit latrine	Never	Always	Never	Sometimes	No	None	Trader	No	Never	17.7	Positive	G,E
81	MO 009	A	MO	5	M	Rain	Salt	Drums	Yes	Always	Pit latrine	Never	Sometimes	Never	Sometimes	Yes	Goat	Trader	No	Sometimes	16.9	Positive	E
82	MO 018	BIII	MO	10	M	Tap	Unknown	Drums	Yes	Sometimes	Flush toilet	Never	Sometimes	Never	Sometimes	No	None	Trader	No	Sometimes	15.2	Positive	E
83	SYI 018	B	SYI	13	F	Borehole	Alum	Drums	Yes	Sometimes	Pit latrine	Never	Sometimes	Sometimes	Sometimes	No	None	Trader	No	Sometimes	14.8	Negative	None
84	SYI 023	BIII/BIV	SYI	9	M	Tap	None	Jerry cans	Yes	Sometimes	Pit latrine	Always	Always	Always	Sometimes	No	None	Trader	No	Sometimes	14.1	Positive	G,E
85	SYI 049	BIII	SYI	14	F	Tap	Alum	Drums	Yes	Always	Flush toilet	Sometimes	Never	Sometimes	Sometimes	Yes	Fowl	Driver	Yes	Sometimes	14.3	Positive	G
86	SYI 094	Unknown	SYI	7	M	Borehole	None	Drums	No	Sometimes	Flush toilet	Sometimes	Always	Never	Sometimes	Yes	Fowl	Trader	No	Sometimes	14.1	Positive	G,A,E
87	SYI 099	–	SYI	10	F	Tap	None	Drums	Yes	Always	Pit latrine	Always	Never	Always	Sometimes	Yes	Fowl	Trader	No	Sometimes	15.7	Negative	None
88	MO 001	BIII/BIV	MO	6	F	Well	Chlorine	Jerry cans	Yes	Yes	Flush toilet	Never	Always	Never	Always	Yes	Dog, fowl, geese, goat, pig, sheep	Civil servant	Yes	Sometimes	0.0	Positive	G,E
89	SMI 130	BIII/BIV	SMI	10	M	Tap	Alum	Drums, jerry cans	Yes	Sometimes	Flush toilet	Never	Sometimes	Never	Sometimes	No	None	Trader	No	Sometimes	13.5	Positive	G
90	SMI 139	Unknown	SMI	12	M	Tap	None	Bucket	Yes	Sometimes	Flush toilet	Never	Never	Never	Sometimes	Yes	Cattle	Bricklayer, trader	No	Never	27.5	Positive	G,E
91	SMI 167	AII	SMI	8	F	Tap	None	Drums	Yes	Sometimes	Pit latrine	Never	Sometimes	Never	Sometimes	Yes	Sheep	Tailor	No	Sometimes	9.0	Positive	G,E
92	SMI 172	B	SMI	7	F	Tap	None	Bucket	Yes	Sometimes	Flush toilet	Never	Sometimes	Never	Sometimes	No	None	Civil servant	No	Sometimes	9.0	Positive	G,E
93	SMI 173	–	SMI	10	F	Tap	Alum	Drums	Yes	Sometimes	Flush toilet	Never	Sometimes	Never	Never	No	None	Driver	No	Sometimes	8.0	Positive	G,E
94	MO 004	B	MO	7	F	Well	None	Clay pot	Yes	Never	Pit latrine	Sometimes	Never	Always	Sometimes	Yes	Fowl	Trader	No	Never	16.4	Positive	G,E
95	MO 007	B	MO	9	F	Rain	Sieving	Drums	Yes	Always	Pit latrine	Never	Sometimes	Never	Sometimes	Yes	Goat	Trader	No	Sometimes	15.8	Positive	G,E
96	MO 011	B	MO	11	F	Tap	Sieving	Drums	Yes	Sometimes	Flush toilet	Never	Sometimes	Never	Sometimes	Yes	None	Trader	No	Sometimes	14.8	Positive	G,E
97	MO 021	AII+BIII	MO	10	F	Well	None	Drums	Yes	Sometimes	Pit latrine	Never	Sometimes	Never	Always	Yes	None	Trader	No	Sometimes	15.7	Positive	G,E
98	MO 016	B	MO	10	M	Tap	Sieving	Clay pot	Yes	Sometimes	Pit latrine	Never	Sometimes	Sometimes	Sometimes	Yes	Fowl, sheep	Trader	No	Sometimes	15.2	Positive	E
100	MO 023	B	MO	10	M	Rain, well	Alum	Clay pot	Yes	Always	Pit latrine	Never	Sometimes	Never	Always	Yes	Dog, fowl	Trader	No	Sometimes	16.6	Positive	G,E
101	MO 005	–	MO	9	F	Well	Alum	Drums	Yes	Sometimes	Flush toilet	Never	Always	Never	Always	Yes	Dog,fowl	Trader	No	Never	12.4	Positive	G
102	MO 029	AIII	MO	9	F	Well, sachet	Boiling	Drums	Yes	Always	Pit latrine	Never	Sometimes	Never	Sometimes	No	None	Trader	No	Sometimes	17.1	Positive	G
–	SYI 098	NA	SYI	7	F	Tap	None	Drums	Yes	Sometimes	Flush toilet	Sometimes	Never	Sometimes	Always	Yes	Goat	Trader	Yes	Sometimes	12.8	Negative	None
–	MO 002	NA	MO	5	M	Tap	Alum	Drums	Yes	Sometimes	Pit latrine	Never	Sometimes	Sometimes	Sometimes	Yes	Dog, goat	Trader	No	Sometimes	14.2	Negative	None
–	MO 003	NA	MO	11	M	Rain, well	None	Drums	Yes	Sometimes	Pit latrine	Never	Sometimes	Never	Always	No	None	Trader	No	Sometimes	14.3	Negative	None
–	MO 008	NA	MO	7	F	Well	None	Jerry cans	NO	Sometimes	Flush toilet	Never	Sometimes	Never	Sometimes	Yes	Fowl, goat	Trader	No	Sometimes	11.1	Negative	None
–	MO 008*	NA	MO	12	F	Well	Sieving	Clay pot	Yes	Sometimes	Pit latrine	Never	Sometimes	Never	Always	Yes	Fowl	Trader	No	Sometimes	0.0	Negative	None
–	MO 012	NA	MO	9	M	Tap	Unknown	Drums	Yes	Always	Pit latrine	Never	Sometimes	Never	Sometimes	Yes	Cattle, fowl, goat, sheep	Trader	No	Sometimes	14.7	Negative	None
–	MO 013	NA	MO	9	F	Rain, well	Alum	Drums	Yes	Sometimes	Flush toilet	Never	Always	Never	Sometimes	No	None	Trader	No	Sometimes	14.0	Negative	None
–	MO 014	NA	MO	12	M	Well	Chlorine	Jerry cans	Yes	Always	Flush toilet	Never	Always	Never	Always	Yes	Dog, fowl, geese, goat, pig, sheep	Civil servant	No	Sometimes	15.8	Negative	None
–	MO 019	NA	MO	9	M	Well	None	Drums	Yes	Sometimes	Flush toilet	Never	Sometimes	Never	Always	No	None	Trader	No	Sometimes	14.4	Negative	None
–	MO 024	NA	MO	9	M	Rain, well	None	Drums	Yes	Never	Pit latrine	Never	Never	Always	Never	Yes	Fowl, sheep	Trader	No	Sometimes	15.1	Negative	None
–	MO 026	NA	MO	11	M	Tap	Alum	Drums	Yes	Sometimes	Flush toilet	Never	Sometimes	Never	Sometimes	Yes	Fowl, sheep	Trader	No	Never	13.8	Negative	None
–	MO 027	NA	MO	15	M	Well	Alum	Drums	Yes	Sometimes	Pit latrine	Never	Sometimes	Never	Always	Yes	Fowl	Trader	Yes	Sometimes	16.7	Negative	None
–	MO 028	NA	MO	12	M	Rain, well	Alum	Clay pot	Yes	Sometimes	Flush toilet	Never	Sometimes	Never	Sometimes	No	None	Trader	No	Sometimes	13.4	Negative	None
–	MO 038	NA	MO	12	F	Well	None	Drums	Yes	Sometimes	Flush toilet	Never	Sometimes	Never	Always	No	None	Civil servant	No	Sometimes	15.8	Negative	None
–	MO 040	NA	MO	12	F	Borehole	None	Jerry cans	Yes	Always	Flush toilet	Never	Sometimes	Never	Always	Yes	Fish	Farmer, trader	No	Sometimes	19.3	Negative	None
–	MO 041	NA	MO	10	M	Well	None	Jerry cans	Yes	Always	Pit latrine	Never	Sometimes	Never	Always	No	None	Trader	No	Sometimes	13.3	Negative	None
–	MO 042	NA	MO	7	M	Well	Sieving	Drums	Yes	Sometimes	Flush toilet	Never	Sometimes	Never	Sometimes	Yes	Goat	Trader	No	Sometimes	14.6	Negative	None
–	MO 043	NA	MO	7	F	Well	Chlorine	Drums	Yes	Always	Pit latrine	Never	Sometimes	Never	Always	Yes	Goat	Trader	No	Sometimes	13.6	Negative	None
–	MO 044	NA	MO	12	F	Rain, well	Alum	Drums	Yes	Always	Pit latrine	Never	Sometimes	Never	Always	No	None	Trader	No	Never	14.5	Negative	None
–	MO 045	NA	MO	6	F	Well	None	Drums	Yes	Sometimes	Pit latrine	Never	Sometimes	Never	Never	No	None	Trader	No	Never	14.1	Negative	None
–	MO 046	NA	MO	12	F	Well	Boiling	Drums	Yes	Always	Flush toilet	Never	Sometimes	Always	Sometimes	Yes	Goat	Trader	No	Sometimes	16.7	Negative	None
–	MO 047	NA	MO	8	F	Borehole	Unknown	Jerry cans	Yes	Always	Flush toilet	Never	Always	Never	Always	No	None	Trader	No	Sometimes	17.5	Negative	None
–	MO 048	NA	MO	13	M	Borehole	Unknown	Jerry cans	Yes	Always	Flush toilet	Never	Always	Never	Always	No	None	Trader	No	Sometimes	17.9	Negative	None
–	MO 049	NA	MO	10	F	Well	None	Clay pot	Yes	Always	Pit latrine	Never	Sometimes	Never	Always	Yes	Goat	Trader	Unknown	Unknown	16.4	Negative	None
–	MO 053	NA	MO	9	M	Well	None	Drums	Yes	Always	Flush toilet	Never	Never	Never	Always	No	None	Trader	No	Sometimes	13.6	Negative	None
–	MO 054	NA	MO	7	M	Rain, well	None	Drums	Yes	Sometimes	Flush toilet	Never	Never	Always	Always	No	None	Trader	No	Never	14.2	Negative	None
–	MO 055	NA	MO	10	F	Rain, well	None	Drums	Yes	Sometimes	Flush toilet	Never	Sometimes	Never	Always	Yes	Fowl	Trader	No	Sometimes	17.3	Negative	None
–	MO 056	NA	MO	12	F	Rain, well	Sieving	Drums	Yes	Always	Flush toilet	Never	Sometimes	Never	Always	Yes	Fowl, goat	Trader	No	Sometimes	16.5	Negative	None
–	MO 057	NA	MO	12	F	Well	None	Jerry cans	Yes	Sometimes	Flush toilet	Never	Sometimes	Never	Sometimes	Yes	Fowl	Trader	No	Sometimes	15.7	Negative	None
–	MO 058	NA	MO	11	F	Rain, well	None	Drums	Yes	Always	Pit latrine	Never	Sometimes	Sometimes	Sometimes	Yes	Fowl	Trader	No	Sometimes	12.7	Negative	None
–	MO 059	NA	MO	14	M	sachet	Unknown	Unknown	Unknown	Always	Flush toilet	Never	Sometimes	Never	Always	Yes	Fowl	Bank security	No	Sometimes	16.5	Negative	None
–	MO 060	NA	MO	10	M	Rain, well	None	Drums	Yes	Sometimes	Flush toilet	Never	Sometimes	Never	Sometimes	Yes	Goat, sheep	Nurse	No	Never	15.1	Negative	None
–	MO 111	NA	MO	12	F	Rain, well	None	Drums	Yes	Sometimes	Flush toilet	Never	Sometimes	Never	Always	No	None	Trader	No	Sometimes	14.5	Negative	None
–	MO 112	NA	MO	12	M	Rain, well	None	Drums	Yes	Always	Pit latrine	Never	Never	Sometimes	Sometimes	Yes	Dog, fowl, goat	Trader	No	Sometimes	14.1	Negative	None
–	MO 113	NA	MO	14	F	Well	None	Drums	Yes	Sometimes	Flush toilet	Never	Sometimes	Never	Sometimes	Yes	Goat	Trader	No	Sometimes	15.7	Negative	None
–	MO 114	NA	MO	12	F	Sachet	Unknown	Unknown	Unknown	Sometimes	Flush toilet	Never	Sometimes	Never	Always	Yes	Fowl, goat, sheep	Trader	No	Sometimes	14.4	Negative	None
–	MO 115	NA	MO	11	F	Tap	Unknown	Drums	Yes	Sometimes	Flush toilet	Never	Sometimes	Never	Always	No	None	Trader	No	Sometimes	15.2	Negative	None
–	MO 116*	NA	MO	11	M	Rain, well	None	Drums	Yes	Sometimes	Flush toilet	Never	Sometimes	Never	Sometimes	No	None	Traditional healer	No	Never	14.5	Negative	None
–	MO 117	NA	MO	10	F	Well	None	Drums	Yes	Sometimes	Open defecation	Never	Sometimes	Always	Sometimes	Yes	Fowl	Trader	No	Sometimes	14.5	Negative	None
–	MO 118	NA	MO	13	F	Rain, well	Sieving	Jerry cans	Yes	Sometimes	Flush toilet	Never	Sometimes	Never	Sometimes	Yes	Fowl, goat	Trader	No	Sometimes	14.1	Negative	None
–	MO 121	NA	MO	11	F	Rain, sachet	Unknown	Unknown	Yes	Sometimes	Flush toilet	Never	Sometimes	Never	Always	Yes	Fowl	Farmer	No	Sometimes	7.8	Negative	None
–	MO 122	NA	MO	10	F	Tap	None	Drums	Yes	Sometimes	Pit latrine	Never	Never	Never	Always	Yes	Fowl, goat	Trader	No	Sometimes	16.4	Negative	None
–	MO 123	NA	MO	12	M	Borehole, rain	Alum	Drums	Yes	Sometimes	Pit latrine	Never	Sometimes	Sometimes	Sometimes	Yes	Fowl, goat	Trader	No	Sometimes	16.5	Negative	None
–	MO 125	NA	MO	10	F	Well	None	Clay pot	Yes	Sometimes	Pit latrine	Never	Sometimes	Never	Sometimes	Yes	Goat	Trader	No	Sometimes	15.1	Negative	None
–	MO 131	NA	MO	13	M	Well	None	Drums	Yes	Sometimes	Pit latrine	Never	Sometimes	Never	Sometimes	Yes	Fowl, goat	Trader	No	Sometimes	0.0	Negative	None
–	MO 136	NA	MO	14	F	Sachet	Unknown	Unknown	Yes	Always	Flush toilet	Never	Sometimes	Never	Always	Yes	Dog	Trader	No	Sometimes	0.0	Negative	None
–	MO 137	NA	MO	11	F	Borehole	Alum	Unknown	Yes	Always	Flush toilet	Never	Sometimes	Never	Always	Yes	Fowl	Trader	No	Sometimes	0.0	Negative	None
–	MO 138	NA	MO	12	F	Sachet	Unknown	Unknown	Yes	Always	Flush toilet	Never	Sometimes	Never	Always	No	None	Nurse	No	Sometimes	0.0	Negative	None
–	MO 139	NA	MO	12	F	Rain, sachet	None	Unknown	Unknown	Always	Pit latrine	Never	Sometimes	Never	Always	No	None	Trader	No	Never	0.0	Negative	None
–	MO 140	NA	MO	14	M	Borehole	Chlorine	Unknown	Yes	Always	Flush toilet	Never	Sometimes	Never	Always	Yes	Fowl	Trader	No	Sometimes	0.0	Negative	None
–	MO 141	NA	MO	10	M	Tap	Unknown	Bucket	Yes	Sometimes	Flush toilet	Never	Sometimes	Never	Always	Yes	Fowl, goat	Trader	No	Sometimes	0.0	Negative	None
–	MO 146	NA	MO	12	F	Well	None	Clay pot	Yes	Sometimes	Flush toilet	Never	Never	Never	Always	No	None	Gateman	No	Sometimes	17.6	Negative	None
–	MO 148	NA	MO	12	F	Well	None	Drums	Yes	Sometimes	Pit latrine	Never	Never	Never	Always	Yes	Fowl	Trader	No	Sometimes	14.9	Negative	None
–	MO 152	NA	MO	10	M	Borehole	Unknown	Bottle	Yes	Always	Pit latrine	Never	Sometimes	Never	Always	No	None	Trader	No	Sometimes	14.4	Negative	None
–	MO 160	NA	MO	9	F	Well	Alum	Clay pot	Yes	Always	Flush toilet	Never	Sometimes	Never	Always	Yes	Fowl, goat	Trader	Yes	Sometimes	14.0	Negative	None
–	MO 165	NA	MO	11	M	Well	None	Clay pot	Yes	Sometimes	Pit latrine	Never	Sometimes	Never	Sometimes	Yes	Fowl, goat	Trader	No	Sometimes	14.1	Negative	None
–	MO 166	NA	MO	12	M	Borehole	Unknown	Drums	Yes	Sometimes	Flush toilet	Never	Never	Never	Sometimes	Yes	Fowl, goat	Trader	No	Sometimes	16.3	Negative	None
–	MO 167	NA	MO	11	F	Well	None	Clay pot	Yes	Always	Flush toilet	Never	Sometimes	Never	Always	Yes	Fowl, goat	Trader	No	Sometimes	15.7	Negative	None
–	MO 168	NA	MO	17	M	Rain, well	None	Drums	Yes	Sometimes	Pit latrine	Never	Never	Sometimes	Sometimes	No	None	Trader	No	Sometimes	15.2	Negative	None
–	MO 170	NA	MO	8	F	Rain, well	None	Clay pot	Yes	Sometimes	Pit latrine	Never	Never	Never	Sometimes	Yes	Fowl	Trader	No	Sometimes	15.1	Negative	None
–	MO 171	NA	MO	13	F	Well	None	Drums	Yes	Sometimes	Flush toilet	Never	Sometimes	Never	Always	Yes	Duck, fowl, goat, sheep	Trader	No	Sometimes	15.8	Negative	None
–	MO 172	NA	MO	6	M	Well	None	Clay pot	Yes	Sometimes	Pit latrine	Never	Sometimes	Sometimes	Always	Yes	Fowl, goat	Trader	No	Never	13.7	Negative	None
–	MO 173	NA	MO	9	F	Well	None	Clay pot	Yes	Sometimes	Pit latrine	Never	Sometimes	Sometimes	Sometimes	Yes	Sheep	Trader	No	Never	14.5	Negative	None
–	SMI 114	NA	SMI	10	F	Tap	Alum, sieving	Drums	Yes	Always	Flush toilet	Never	Always	Never	Always	Yes	Fowl	Tailor	No	Sometimes	13.2	Negative	None
–	SMI 115	NA	SMI	8	F	Tap	Alum	Drums	Yes	Always	Pit latrine	Sometimes	Sometimes	Never	Always	No	None	Cleaner	No	Sometimes	13.7	Negative	None
–	SMI 116	NA	SMI	9	F	Rain	Sieving	Drums	Yes	Always	Pit latrine	Never	Always	Never	Always	No	None	Tailor	No	Sometimes	10.3	Negative	None
–	SMI 117	NA	SMI	8	F	River	Salt	Clay pot	Yes	Sometimes	Flush toilet	Never	Sometimes	Sometimes	Sometimes	Yes	Fowl	Trader	No	Sometimes	13.3	Negative	None
–	SMI 118	NA	SMI	9	M	River, tap	Sieving	Drums, jerry cans	Yes	Sometimes	Flush toilet	Never	Sometimes	Sometimes	Always	No	None	Trader	No	Sometimes	12.6	Negative	None
–	SMI 119	NA	SMI	10	M	Well	Alum	Drums	Yes	Sometimes	Flush toilet	Never	Always	Never	Sometimes	Yes	Fowl	Civil servant	No	Sometimes	11.1	Negative	None
–	SMI 120	NA	SMI	10	M	Borehole	Alum	Fridge	Yes	Sometimes	Flush toilet	Never	Sometimes	Never	Sometimes	Yes	Cattle, fowl, sheep	Tailor	No	Sometimes	13.4	Negative	None
–	SMI 121	NA	SMI	13	F	Rain, tap	Sieving	Drums	Yes	Always	Pit latrine	Always	Always	Never	Always	Yes	Sheep	Trader	No	Sometimes	16.0	Negative	None
–	SMI 122	NA	SMI	11	M	Well	Alum	Drums	Yes	Sometimes	Pit latrine	Sometimes	Sometimes	Sometimes	Sometimes	Yes	Fowl	Trader	No	Sometimes	14.1	Negative	None
–	SMI 123	NA	SMI	11	M	Tap	Alum	Drums	Yes	Sometimes	Pit latrine	Never	Sometimes	Sometimes	Sometimes	Yes	Fowl, goat, sheep	Tailor	No	Sometimes	8.5	Negative	None
–	SMI 125	NA	SMI	14	M	Tap	Alum	Drums	Yes	Sometimes	Flush toilet	Sometimes	Sometimes	Sometimes	Sometimes	Yes	Dog	Trader	No	Sometimes	10.6	Negative	None
–	SMI 127	NA	SMI	11	M	Tap	Alum	Drums	Yes	Sometimes	Pit latrine	Sometimes	Sometimes	Sometimes	Sometimes	Yes	Fowl	Driver	No	Sometimes	9.6	Negative	None
–	SMI 128	NA	SMI	9	F	Tap	Sieving	Drums	Yes	Sometimes	Pit latrine	Sometimes	Sometimes	Sometimes	Sometimes	Yes	Fowl, goat	Nurse	No	Sometimes	9.7	Negative	None
–	SMI 129	NA	SMI	11	F	Tap	Sieving	Drums	Yes	Sometimes	Pit latrine	Never	Sometimes	Never	Sometimes	Yes	Fowl, goat	Trader	No	Sometimes	7.9	Negative	None
–	SMI 131	NA	SMI	10	M	Tap	Sieving	Drums	Yes	Sometimes	Pit latrine	Never	Sometimes	Never	Sometimes	No	None	Trader	No	Sometimes	10.3	Negative	None
–	SMI 132	NA	SMI	9	M	Tap	Sieving	Drums	Yes	Sometimes	Pit latrine	Never	Sometimes	Sometimes	Sometimes	No	None	Nurse	No	Sometimes	12.4	Negative	None
–	SMI 133	NA	SMI	10	F	Tap	None	Jerrycans	Yes	Sometimes	Pit latrine	Never	Sometimes	Never	Sometimes	No	None	Driver	No	Sometimes	16.3	Negative	None
–	SMI 134	NA	SMI	11	M	Rain, tap	Alum	Drums	Yes	Sometimes	Flush toilet	Never	Sometimes	Sometimes	Sometimes	No	None	Electrician, trader	No	Sometimes	6.4	Negative	None
–	SMI 135	NA	SMI	10	F	Rain, tap	Alum	Drums	Yes	Sometimes	Open defecation	Sometimes	Sometimes	Sometimes	Sometimes	No	None	Driver	No	Sometimes	9.9	Negative	None
–	SMI 136	NA	SMI	10	F	Tap	None	Drums	Yes	Sometimes	Flush toilet	Never	Always	Never	Sometimes	Yes	Fowl, goat	Civil servant	No	Never	9.9	Negative	None
–	SMI 138	NA	SMI	11	F	Tap	None	Drums	Yes	Always	Flush toilet	Never	Always	Never	Sometimes	Yes	Fowl	Driver, trader	No	Sometimes	17.7	Negative	None
–	SMI 140	NA	SMI	11	F	Borehole	None	Jerrycans	Yes	Sometimes	Flush toilet	Never	Always	Sometimes	Sometimes	Yes	Cattle, fowl	Trader	No	Sometimes	18.0	Negative	None
–	SMI 141	NA	SMI	11	F	Tap	None	Jerrycans	Yes	Always	Pit latrine	Never	Always	Never	Sometimes	Yes	Goat	Driver, trader	No	Sometimes	15.5	Negative	None
–	SMI 142	NA	SMI	12	F	Tap	None	Drums	Yes	Always	Flush toilet	Never	Always	Never	Sometimes	No	None	Driver, trader	No	Sometimes	12.7	Negative	None
–	SMI 143	NA	SMI	11	F	Tap	None	Buckets, drums	Yes	Always	Flush toilet	Never	Always	Never	Sometimes	No	None	Trader	No	Never	17.0	Negative	None
–	SMI 144	NA	SMI	12	F	Tap	None	Bucket	Yes	Sometimes	Flush toilet	Sometimes	Never	Sometimes	Never	No	None	Carpernter	No	Sometimes	15.9	Negative	None
–	SMI 145	NA	SMI	13	F	Tap	None	Drums	Yes	Always	Pit latrine	Sometimes	Always	Sometimes	Sometimes	No	None	Trader	No	Sometimes	15.5	Negative	None
–	SMI 146	NA	SMI	12	F	River	Boiling	Drums	Yes	Sometimes	Flush toilet	Never	Always	Never	Sometimes	Yes	Fowl	Trader	No	Sometimes	8.5	Negative	None
–	SMI 147	NA	SMI	12	F	Borehole	None	Drums	Yes	Never	Pit latrine	Never	Always	Never	Sometimes	Yes	Fowl	Barber, trader	No	Sometimes	7.8	Negative	None
–	SMI 148	NA	SMI	10	F	Tap	None	Drums	Yes	Sometimes	Pit latrine	Never	Sometimes	Never	Never	Yes	Goat, sheep	Trader	No	Sometimes	12.3	Negative	None
–	SMI 149	NA	SMI	6	F	Rain	None	Drums	Yes	Never	Flush toilet	Never	Never	Sometimes	Never	No	None	Trader	No	Sometimes	9.7	Negative	None
–	SMI 150	NA	SMI	8	F	Tap	Alum	Drums	Yes	Sometimes	Flush toilet	Never	Sometimes	Never	Sometimes	No	None	Trader	No	Sometimes	12.5	Negative	None
–	SMI 151	NA	SMI	12	M	Sachet	None	None	No	Sometimes	Flush toilet	Never	Sometimes	Never	Sometimes	Yes	Fowl	Trader	No	Sometimes	10.3	Negative	None
–	SMI 152	NA	SMI	8	M	Tap	None	Jerrycans	Yes	Sometimes	Pit latrine	Sometimes	Never	Sometimes	Sometimes	Yes	Fowl	Trader	No	Sometimes	10.5	Negative	None
–	SMI 153	NA	SMI	10	M	Well	None	Clay pot	Yes	Sometimes	Flush toilet	Never	Sometimes	Never	Sometimes	No	None	Trader	No	Sometimes	9.6	Negative	None
–	SMI 154	NA	SMI	11	M	Tap	None	Drums	Yes	Sometimes	Flush toilet	Never	Always	Never	Sometimes	Yes	Fowl	Trader	No	Sometimes	9.7	Negative	None
–	SMI 155	NA	SMI	10	M	Tap	None	Drums	Yes	Sometimes	Flush toilet	Sometimes	Sometimes	Never	Sometimes	Yes	Goat	Trader	No	Sometimes	9.5	Negative	None
–	SMI 156	NA	SMI	11	M	River	Alum	Drums	Yes	Sometimes	Flush toilet	Never	Always	Never	Sometimes	Yes	Sheep	Trader	No	Sometimes	11.5	Negative	None
–	SMI 157	NA	SMI	12	M	Tap	Alum	Drums	Yes	Sometimes	Pit latrine	Never	Never	Never	Sometimes	Yes	Cat, fowl	Trader	No	Never	14.9	Negative	None
–	SMI 159	NA	SMI	12	F	Tap	Alum	Drums	Yes	Sometimes	Flush toilet	Never	Never	Always	Sometimes	Yes	Dog, goat, sheep	Trader	No	Sometimes	9.3	Negative	None
–	SMI 160	NA	SMI	8	F	Sachet	None	Fridge	No	Sometimes	Flush toilet	Never	Never	Never	Never	Yes	Fowl, goat	Trader	No	Sometimes	10.4	Negative	None
–	SMI 161	NA	SMI	10	F	Tap	Alum	Drums	Yes	Sometimes	Flush toilet	Never	Never	Never	Never	Yes	Fowl, goat	Trader	No	Sometimes	11.7	Negative	None
–	SMI 162	NA	SMI	8	F	Rain, tap	Alum, sieving	Jerry cans	Yes	Sometimes	Flush toilet	Never	Sometimes	Never	Sometimes	Yes	Fowl	Vulcanizer	No	Sometimes	8.1	Negative	None
–	SMI 163	NA	SMI	8	M	Borehole	None	Jerrycans	Yes	Sometimes	Pit latrine	Never	Sometimes	Never	Sometimes	Yes	Dog	Shoe maker	No	Sometimes	12.6	Negative	None
–	SMI 164	NA	SMI	6	F	Rain, tap	None	Jerrycans	Yes	Sometimes	Pit latrine	Never	Sometimes	Never	Sometimes	Yes	Fowl	Electrician	No	Sometimes	9.8	Negative	None
–	SMI 165	NA	SMI	9	M	Well	Alum, sieving	Jerrycans	Yes	Sometimes	Pit latrine	Never	Sometimes	Sometimes	Sometimes	No	None	Trader	No	Sometimes	9.8	Negative	None
–	SMI 166	NA	SMI	14	F	Tap	None	Drums, jerry cans	Yes	Sometimes	Flush toilet	Never	Sometimes	Never	Sometimes	Yes	Fowl, goat	trader	No	Sometimes	10.7	Negative	None
–	SMI 168	NA	SMI	9	F	Tap	Alum	Drums	Yes	Sometimes	Flush toilet	Sometimes	Sometimes	Never	Sometimes	Yes	Dog	Tailor	No	Sometimes	8.0	Negative	None
–	SMI 169	NA	SMI	9	F	Tap	None	Jerrycans	Yes	Sometimes	Flush toilet	Sometimes	Never	Sometimes	Sometimes	Yes	Dog, goat	Driver	No	Sometimes	10.9	Negative	None
–	SMI 170	NA	SMI	8	F	River	Alum	Drums	Yes	Sometimes	Flush toilet	Never	Sometimes	Sometimes	Sometimes	Yes	Fowl	Tailor	No	Sometimes	7.5	Negative	None
–	SMI 171	NA	SMI	9	F	Tap	Alum	Drums	Yes	Sometimes	Pit latrine	Never	Sometimes	Never	Sometimes	Yes	Fowl	Driver	No	Sometimes	9.2	Negative	None
–	SMI 177	NA	SMI	5	F	Tap	None	Drums	Yes	Sometimes	Pit latrine	Never	Sometimes	Never	Sometimes	Yes	Fowl	Teacher	No	Sometimes	13.3	Negative	None
–	SMI 178	NA	SMI	8	M	Borehole, tap	None	Drums	Yes	Sometimes	Pit latrine	Never	Sometimes	Never	Sometimes	Yes	Fowl	Teacher	No	Sometimes	13.8	Negative	None
–	SMI 179	NA	SMI	12	F	Borehole	None	Tanks, jerry cans	Yes	Sometimes	Flush toilet	Never	Sometimes	Never	Sometimes	Yes	Dog	Teacher	No	Sometimes	20.3	Negative	None
–	SMI 180	NA	SMI	10	M	Borehole	Chlorine	Tanks	Yes	Sometimes	Flush toilet	Never	Sometimes	Never	Sometimes	No	None	Businessman	No	Sometimes	16.7	Negative	None
–	SO 070	NA	SO	9	F	Borehole	None	Drums	Yes	Sometimes	Flush toilet	Never	Sometimes	Never	Sometimes	No	None	Trader	No	Sometimes	13.3	Negative	None
–	SO 071	NA	SO	13	M	Rain, tap	Unknown	Drums	Yes	Sometimes	Pit latrine	Never	Sometimes	Sometimes	Sometimes	Yes	Fowl, goat, sheep	Trader	No	Sometimes	15.8	Negative	None
–	SO 073	NA	SO	6	F	Well	None	Drums	Yes	Always	Flush toilet	Never	Sometimes	Never	Sometimes	Yes	Goat	Trader	No	Sometimes	14.0	Negative	None
–	SO 074	NA	SO	5	F	Well	None	Jerry cans	Yes	Always	Pit latrine	Never	Sometimes	Never	Sometimes	Yes	Goat	Trader	No	Sometimes	11.0	Negative	None
–	SO 075	NA	SO	11	F	Tap	Unknown	Drums	Yes	Sometimes	Pit latrine	Never	Always	Sometimes	Sometimes	Yes	Fowl, goat, sheep	Trader	No	Sometimes	13.6	Negative	None
–	SO 076	NA	SO	6	M	Well	Sieving	Drums	Yes	Sometimes	Flush toilet	Never	Sometimes	Never	Sometimes	No	None	Civil servant	NO	Sometimes	12.3	Negative	None
–	SO 077	NA	SO	9	M	Well	Sieving	Drums	Yes	Sometimes	Flush toilet	Never	Sometimes	Never	Sometimes	No	None	Civil servant	NO	Sometimes	14.5	Negative	None
–	SO 080	NA	SO	10	M	Borehole	Boiling	Bucket	Yes	Always	Flush toilet	Never	Always	Never	Sometimes	Yes	Goat	Trader	No	Sometimes	0.0	Negative	None
–	SO 082	NA	SO	14	M	Borehole	Boiling	Bucket	Yes	Always	Flush toilet	Never	Sometimes	Never	Sometimes	Yes	Goat	Trader	No	Sometimes	16.6	Negative	None
–	SO 086	NA	SO	17	M	Well	Sieving	Bucket	Yes	Sometimes	Flush toilet	Never	Sometimes	Never	Always	No	None	Trader	No	Sometimes	16.6	Negative	None
–	SO 087	NA	SO	13	F	Well	Alum	Drums	Yes	Sometimes	Flush toilet	Never	Sometimes	Never	Sometimes	Yes	Fowl	Trader	No	Sometimes	17.5	Negative	None
–	SO 088	NA	SO	17	F	Well	Alum	Jerry cans	Yes	Always	Pit latrine	Never	Sometimes	Never	Always	No	None	Trader	No	Sometimes	14.9	Negative	None
–	SO 089	NA	SO	5	F	Well	Chlorine	Drums	Yes	Always	Flush toilet	Never	Sometimes	Never	Always	Yes	Goat	Trader	No	Sometimes	15.5	Negative	None
–	SO 092	NA	SO	10	F	Rain, well	Sieving	Clay pot	Yes	Sometimes	Pit latrine	Never	Sometimes	Never	Always	Yes	Fowl	Trader	No	Sometimes	15.0	Negative	None
–	SO 095	NA	SO	13	M	Well	Alum	Drums	Yes	Sometimes	Pit latrine	Never	Always	Never	Always	Yes	Fowl	Trader	No	Never	15.8	Negative	None
–	SO 096	NA	SO	5	M	Well	Alum	Drums	Yes	Sometimes	Pit latrine	Never	Always	Never	Always	Yes	Fowl	Trader	No	Never	13.8	Negative	None
–	SO 097	NA	SO	14	F	Borehole	None	Drums	Yes	Sometimes	Flush toilet	Never	Sometimes	Never	Always	No	None	Trader	No	Never	17.7	Negative	None
–	SO 098	NA	SO	16	M	Well	None	Drums	Yes	Sometimes	Flush toilet	Never	Sometimes	Never	Always	Yes	Fowl, goat	Trader	Yes	Sometimes	16.6	Negative	None
–	SO 100	NA	SO	13	F	Borehole, rain	None	Drums	Yes	Sometimes	Flush toilet	Never	Always	Never	Always	Yes	Fowl	Trader	No	Sometimes	15.4	Negative	None
–	SO 101	NA	SO	12	M	Well	None	Drums	Yes	Sometimes	Pit latrine	Never	Never	Sometimes	Sometimes	Yes	Fowl	Civil servant	No	Sometimes	14.8	Negative	None
–	SYI 003	NA	SYI	8	M	Tap	None	Drums	Yes	Never	Pit latrine	Sometimes	Never	Always	Sometimes	No	None	Driver	No	Sometimes	12.2	Negative	None
–	SYI 004	NA	SYI	9	M	Borehole	None	Drums	Yes	Sometimes	Pit latrine	Always	Sometimes	Sometimes	Sometimes	Yes	Goat, sheep	Driver	No	Sometimes	13.0	Negative	None
–	SYI 006	NA	SYI	7	M	Tap	None	Drums	Yes	Sometimes	Flush toilet	Never	Always	Sometimes	Sometimes	Yes	Fowl	Tailor	No	Sometimes	12.9	Negative	None
–	SYI 007	NA	SYI	10	M	Tap	None	Drums	Yes	Sometimes	Pit latrine	Never	Always	Never	Always	Yes	Fowl	Trader	No	Sometimes	14.3	Negative	None
–	SYI 010	NA	SYI	10	F	Tap	None	Jerry cans	Yes	Sometimes	Pit latrine	Never	Never	Never	Sometimes	Yes	Goat	Trader	No	Never	14.2	Negative	None
–	SYI 011	NA	SYI	11	M	Tap	Alum, boiling	Drums	Yes	Always	Pit latrine	Never	Always	Sometimes	Never	Yes	Fowl, goat	Trader	No	Sometimes	16.8	Negative	None
–	SYI 012	NA	SYI	10	M	Tap, well	Alum	Drums	Yes	Sometimes	Open defecation	Always	Always	Always	Never	No	None	Trader	No	Sometimes	14.3	Negative	None
–	SYI 013	NA	SYI	11	M	Borehole	None	Jerry cans	Yes	Always	Pit latrine	Never	Always	Never	Sometimes	No	None	Trader	No	Sometimes	13.8	Negative	None
–	SYI 014	NA	SYI	10	F	Tap	Alum	Drums	Yes	Sometimes	Flush toilet	Sometimes	Sometimes	Sometimes	Sometimes	No	None	Trader	No	Sometimes	14.9	Negative	None
–	SYI 017	NA	SYI	14	M	Tap	None	Drums	Yes	Sometimes	Pit latrine	Sometimes	Always	Never	Sometimes	No	None	Trader	No	Sometimes	16.1	Negative	None
–	SYI 019	NA	SYI	12	F	Tap	None	Jerry cans	Yes	Sometimes	Flush toilet	Never	Sometimes	Always	Sometimes	Yes	Dog, goat	Trader	No	Never	16.2	Negative	None
–	SYI 021	NA	SYI	15	M	Tap	None	Drums	Yes	Always	Open defecation	Sometimes	Never	Always	Never	Yes	Fowl	Trader	No	Sometimes	14.1	Negative	None
–	SYI 022	NA	SYI	8	F	Tap	None	Drums	Yes	Sometimes	Pit latrine	Always	Always	Always	Sometimes	Yes	Fowl, goat	Trader	No	Sometimes	14.2	Negative	None
–	SYI 024	NA	SYI	10	M	Tap	None	Drums	Yes	Sometimes	Flush toilet	Sometimes	Always	Never	Sometimes	Yes	Goat	Civil servant	No	Sometimes	13.2	Negative	None
–	SYI 025	NA	SYI	12	M	Tap	None	Drums	Yes	Sometimes	Pit latrine	Sometimes	Never	Always	Sometimes	Yes	Goat	Trader	No	Sometimes	13.3	Negative	None
–	SYI 026	NA	SYI	12	M	Tap	None	Drums	Yes	Sometimes	Pit latrine	Always	Never	Always	Sometimes	Yes	Goat	Trader	No	Never	13.3	Negative	None
–	SYI 028	NA	SYI	11	F	Tap	None	Drums	Yes	Sometimes	Pit latrine	Never	Sometimes	Always	Sometimes	Yes	Goat	Trader	No	Sometimes	14.7	Negative	None
–	SYI 029	NA	SYI	10	M	Tap	None	Drums	Yes	Sometimes	Flush toilet	Never	Sometimes	Never	Sometimes	Yes	Goat	Trader	No	Sometimes	13.9	Negative	None
–	SYI 031	NA	SYI	11	F	Tap	None	Jerry cans	Yes	Sometimes	Flush toilet	Never	Sometimes	Never	Sometimes	Yes	Fowl	Civil servant	No	Sometimes	15.6	Negative	None
–	SYI 033	NA	SYI	10	M	Well	Alum	Bucket	Yes	Always	Flush toilet	Sometimes	Always	Never	Sometimes	Yes	Goat	Bricklayer	No	Sometimes	14.6	Negative	None
–	SYI 035	NA	SYI	8	F	Tap	None	Drums	Yes	Sometimes	Flush toilet	Sometimes	Sometimes	Never	Sometimes	No	None	Tailor	Yes	Sometimes	13.7	Negative	None
–	SYI 036	NA	SYI	8	F	Tap	None	Drums	Yes	Sometimes	Flush toilet	Never	Always	Sometimes	Sometimes	No	None	Trader	No	Sometimes	12.7	Negative	None
–	SYI 037	NA	SYI	9	F	Well	None	Bucket	Yes	Sometimes	Pit latrine	Sometimes	Always	Never	Sometimes	Yes	Fowl	Trader	Yes	Sometimes	12.5	Negative	None
–	SYI 041	NA	SYI	12	M	Tap	None	Tanks	Yes	Sometimes	Pit latrine	Sometimes	Sometimes	Sometimes	Sometimes	Yes	Dog, fowl, rabbit	Trader	No	Sometimes	14.4	Negative	None
–	SYI 042	NA	SYI	10	M	Borehole	None	Clay pot	Yes	Sometimes	Flush toilet	Never	Sometimes	Never	Sometimes	Yes	Dog, fowl	Trader	No	Sometimes	14.9	Negative	None
–	SYI 043	NA	SYI	12	F	Borehole	Chlorine	Drums	Yes	Sometimes	Flush toilet	Never	Always	Never	Sometimes	Yes	Fowl, turkey	Trader	No	Sometimes	17.1	Negative	None
–	SYI 046	NA	SYI	7	F	Well	None	Drums	Yes	Never	Pit latrine	Always	Sometimes	Sometimes	Sometimes	No	None	Trader	No	Sometimes	13.2	Negative	None
–	SYI 047	NA	SYI	12	M	Borehole	None	Jerry cans	No	Sometimes	Pit latrine	Sometimes	Never	Never	Sometimes	Yes	Cattle, fowl	Civil servant	Yes	Sometimes	18.6	Negative	None
–	SYI 048	NA	SYI	9	F	Borehole	None	Drums	Yes	Always	Pit latrine	Sometimes	Never	Never	Sometimes	Yes	Cattle, fowl	Trader	Yes	Sometimes	16.2	Negative	None
–	SYI 050	NA	SYI	10	M	Borehole	None	Clay pot	No	Never	Pit latrine	Sometimes	Never	Always	Never	Yes	Fowl	Driver	No	Never	14.0	Negative	None
–	SYI 051	NA	SYI	10	F	Borehole	None	Drums	Yes	Never	Pit latrine	Always	Always	Never	Never	No	None	Trader	No	Sometimes	16.8	Negative	None
–	SYI 054	NA	SYI	10	M	Tap	None	Clay pot	Yes	Never	Flush toilet	Sometimes	Never	Sometimes	Sometimes	Yes	Fowl	Trader	No	Never	14.0	Negative	None
–	SYI 055	NA	SYI	12	F	Tap	None	Clay pot	Yes	Never	Flush toilet	Always	Always	Sometimes	Sometimes	Yes	Goat	Trader	Yes	Sometimes	15.5	Negative	None
–	SYI 057	NA	SYI	10	F	Borehole	None	Drums	Yes	Always	Pit latrine	Always	Always	Never	Sometimes	Yes	Fowl, goat	Trader	No	Sometimes	15.6	Negative	None
–	SYI 058	NA	SYI	11	M	Borehole	None	Drums	Yes	Sometimes	Pit latrine	Always	Sometimes	Always	Sometimes	Yes	Fowl, goat	Trader	No	Sometimes	15.2	Negative	None
–	SYI 059	NA	SYI	11	M	Sachet	None	Fridge	Yes	Never	Pit latrine	Sometimes	Sometimes	Sometimes	Sometimes	Yes	Fowl, goat, rabbit	Trader	No	Sometimes	13.5	Negative	None
–	SYI 060	NA	SYI	11	M	Borehole	None	Drums	Yes	Sometimes	Pit latrine	Always	Sometimes	Sometimes	Sometimes	Yes	Fowl, goat	Trader	No	Sometimes	13.2	Negative	None
–	SYI 061	NA	SYI	10	F	Borehole	None	Drums	Yes	Sometimes	Flush toilet	Never	Sometimes	Never	Sometimes	Yes	Dog, goat	Trader	No	Sometimes	11.7	Negative	None
–	SYI 062	NA	SYI	11	F	Borehole	None	Drums	Yes	Sometimes	Pit latrine	Sometimes	Sometimes	Sometimes	Sometimes	No	None	Trader	No	Sometimes	16.2	Negative	None
–	SYI 064	NA	SYI	10	F	Borehole	None	Drums	Yes	Sometimes	Pit latrine	Sometimes	Sometimes	Sometimes	Sometimes	Yes	Goat	Civil servant	No	Sometimes	11.8	Negative	None
–	SYI 065	NA	SYI	12	F	Borehole	None	Drums	Yes	Sometimes	Pit latrine	Sometimes	Sometimes	Sometimes	Sometimes	Yes	Fowl	Trader	No	Sometimes	16.1	Negative	None
–	SYI 066	NA	SYI	10	F	Borehole	None	Drums	Yes	Sometimes	Pit latrine	Always	Always	Always	Sometimes	Yes	Goat	Trader	No	Sometimes	15.6	Negative	None
–	SYI 067	NA	SYI	10	M	Borehole	None	Drums	Yes	Sometimes	Pit latrine	Always	Sometimes	Always	Sometimes	Yes	Dog, fowl, goat	Trader	No	Sometimes	14.2	Negative	None
–	SYI 069	NA	SYI	13	F	Borehole	None	Drums	Yes	Sometimes	Pit latrine	Sometimes	Always	Sometimes	Sometimes	Yes	Fowl	Trader	No	Sometimes	16.0	Negative	None
–	SYI 071	NA	SYI	12	M	Borehole	None	Drums	Yes	Sometimes	Flush toilet	Sometimes	Sometimes	Never	Sometimes	Yes	Fowl, goat	Civil servant	No	Sometimes	14.8	Negative	None
–	SYI 072	NA	SYI	15	F	Sachet, tap	None	Drums	Yes	Sometimes	Pit latrine	Sometimes	Always	Sometimes	Sometimes	Yes	Goat	Trader	No	Sometimes	18.1	Negative	None
–	SYI 073	NA	SYI	12	M	Tap	None	Drums	Yes	Always	Open defecation	Always	Never	Always	Sometimes	Yes	Dog, fowl, goat	Trader	No	Sometimes	14.2	Negative	None
–	SYI 074	NA	SYI	14	M	Tap	None	Jerry cans	Yes	Sometimes	Flush toilet	Sometimes	Always	Never	Sometimes	Yes	Fowl	Trader	No	Sometimes	13.6	Negative	None
–	SYI 076	NA	SYI	6	M	Tap	None	Drums	Yes	Sometimes	Pit latrine	Always	Sometimes	Sometimes	Sometimes	Yes	Dog, fowl	Trader	No	Sometimes	15.0	Negative	None
–	SYI 077	NA	SYI	12	M	Tap	None	Drums	Yes	Always	Pit latrine	Sometimes	Always	Sometimes	Never	Yes	Dog, fowl, goat	Trader	No	Sometimes	14.3	Negative	None
–	SYI 079	NA	SYI	5	F	Tap	Alum	Clay pot	Yes	Always	Pit latrine	Never	Never	Never	Sometimes	No	None	Trader	Yes	Sometimes	13.5	Negative	None
–	SYI 080	NA	SYI	5	F	Borehole	None	Drums	Yes	Sometimes	Pit latrine	Never	Never	Sometimes	Sometimes	Yes	Fowl	Trader	No	Sometimes	14.1	Negative	None
–	SYI 081	NA	SYI	5	M	Tap	None	Drums	Yes	Always	Flush toilet	Always	Sometimes	Never	Sometimes	Yes	Goat	Trader	Yes	Always	16.1	Negative	None
–	SYI 082	NA	SYI	5	M	Borehole	None	Drums	Yes	Sometimes	Open defecation	Always	Always	Always	Never	Yes	Fowl, goat	Driver, trader	No	Sometimes	13.9	Negative	None
–	SYI 083	NA	SYI	7	M	Borehole	None	Drums	No	Always	Pit latrine	Sometimes	Never	Always	Sometimes	No	None	Driver, trader	Yes	Sometimes	13.8	Negative	None
–	SYI 084	NA	SYI	9	M	Borehole	None	Drums	Yes	Sometimes	Flush toilet	Always	Never	Sometimes	Always	Yes	Fowl	Driver, trader	Yes	Sometimes	13.8	Negative	None
–	SYI 085	NA	SYI	9	F	Tap	None	Drums	Yes	Sometimes	Pit latrine	Sometimes	Never	Always	Always	No	None	Driver	No	Never	13.2	Negative	None
–	SYI 086	NA	SYI	10	F	Tap	None	Drums	No	Sometimes	Pit latrine	Sometimes	Always	Never	Always	No	None	Driver, tailor	No	Sometimes	16.0	Negative	None
–	SYI 087	NA	SYI	12	M	River	None	Drums	Yes	Always	Pit latrine	Always	Always	Always	Sometimes	No	None	Trader	No	Never	14.3	Negative	None
–	SYI 088	NA	SYI	10	F	Tap	Boiling	Drums	Yes	Sometimes	Flush toilet	Never	Always	Never	Always	Yes	Fowl	Trader, tailor	Yes	Sometimes	14.5	Negative	None
–	SYI 089	NA	SYI	9	F	Tap	None	Drums	Yes	Always	Flush toilet	Always	Always	Never	Always	Yes	Dog, goat	Driver, trader	Yes	Sometimes	17.0	Negative	None
–	SYI 090	NA	SYI	9	F	Tap	None	Drums	Yes	Always	Flush toilet	Always	Always	Always	Sometimes	No	None	Driver	No	Sometimes	13.4	Negative	None
–	SYI 092	NA	SYI	13	F	Tap	None	Bucket	No	Sometimes	Flush toilet	Sometimes	Never	Sometimes	Sometimes	Yes	Dog	Farmer	No	Never	18.0	Negative	None
–	SYI 095	NA	SYI	7	F	Borehole	None	Drums	Yes	Sometimes	Flush toilet	Always	Always	Never	Always	Yes	Fowl, goat	Driver, trader	No	Sometimes	13.9	Negative	None
–	SYI 096	NA	SYI	6	M	Well	None	Drums	Yes	Sometimes	Pit latrine	Never	Always	Never	Sometimes	No	None	Driver, trader	No	Sometimes	14.0	Negative	None
–	SYI 100	NA	SYI	7	F	Tap	Alum	Bucket	Yes	Always	Flush toilet	Never	Never	Sometimes	Sometimes	Yes	Fowl, goat	Trader	No	Never	14.8	Negative	None
–	SYI 103	NA	SYI	12	M	Tap	None	Drums	Yes	Always	Pit latrine	Never	Always	Sometimes	Always	Yes	Fowl	Trader	No	Sometimes	14.3	Negative	None
–	SYI 104	NA	SYI	10	M	Tap	None	Drums	Yes	Sometimes	Flush toilet	Always	Always	Sometimes	Always	No	None	Artisan, trader	No	Sometimes	13.3	Negative	None
–	SYI 105	NA	SYI	12	M	Borehole	None	Clay pot	No	Never	Pit latrine	Always	Never	Sometimes	Sometimes	No	None	Trader	No	Sometimes	13.5	Negative	None
–	SYI 106	NA	SYI	10	M	Tap	None	Drums	Yes	Sometimes	Open defecation	Always	Never	Always	Never	Yes	Fowl	Trader	No	Sometimes	14.2	Negative	None
–	SYI 107	NA	SYI	9	M	Well	None	Drums	Yes	Sometimes	Flush toilet	Always	Always	Always	Always	Yes	Fowl	Trader	No	Sometimes	18.0	Negative	None
–	SYI 108	NA	SYI	7	M	Borehole	None	Drums	Yes	Sometimes	Pit latrine	Never	Always	Sometimes	Sometimes	Yes	Goat	Politician	Yes	Sometimes	14.2	Negative	None
–	SYI 109	NA	SYI	10	F	Borehole	None	Drums	Yes	Sometimes	Pit latrine	Always	Never	Always	Always	Yes	Sheep	Trader	No	Sometimes	16.1	Negative	None
–	SYI 110	NA	SYI	8	M	Well	None	Drums	Yes	Never	Pit latrine	Never	Never	Sometimes	Sometimes	Yes	Fowl	Trader	Yes	Sometimes	16.7	Negative	None
–	SYI 111	NA	SYI	8	F	Tap	None	Drums, jerry cans	Yes	Always	Pit latrine	Never	Never	Sometimes	Always	No	None	Trader	No	Sometimes	13.2	Negative	None
